# Supplementary material for: Divergence and adaptive evolution of the gibberellin oxidase genes in plants
Source: BMC Evol Biol. 2015 Sep 29;15:207. doi: 10.1186/s12862-015-0490-2 (PMC4587577; doi:10.1186/s12862-015-0490-2)
Supplement: Additional file 1: Table S3. — MLEs of parameters and sites inferred to be under positive selection for the eight GAox subfamilies data set. (XLSX 15 kb) [file 12862_2015_490_MOESM1_ESM.xlsx]

## Sheet: Sheet1
Table S3 MLEs of parameters and sites inferred to be under positive selection for the eight GAox subfamilies data set
Data set	Model	p	L	κ	Estimates of parameters	Models compared	2ΔL	df	Numble of positively selected sites
C19-GA2ox	M0: one-ratio	185	-51095.5	1.496	ω: 0.230				None
	M1a: nearly neutral	186	-49801.7	1.641	p0 = 0.552, p1 = 0.448, ω0 =0.140				Not allowed
	M2a: positive selection	188	-49801.7	1.641	p0 = 0.552, p1 = 0.253, p2 = 0.195; ω0 = 0.140, ω2 =1.000	M2a vs. M1a	0	2	8 sitesb
	M3: discrete	189	-49054.1	1.492	p0 = 0.234, p1 = 0.350, p2 = 0.416; ω0 = 0.023, ω1 = 0.201, ω2 =0.626	M3 vs. M0	4082.846***	4	None
	M7: β	186	-48889	1.486	p = 0.510, q = 0.842				Not allowed
	M8: β & ω	188	-48814.1	1.502	p0 = 0.908, p = 0.565, q = 1.262, p1 = 0.092, ω = 3.641	M8 vs. M7	149.668***	2	14 sitesb
C20-GA2ox	M0: one-ratio	189	-65869.1	1.517	ω: 0.242				None
	M1a: nearly neutral	190	-63720.7	1.719	p0 = 0.531, p1 = 0.469, ω0 =0.145				Not allowed
	M2a: positive selection	192	-63508.9	1.834	p0 = 0.485, p1 = 0.397, p2 = 0.118; ω0 = 0.142, ω2 = 3.644	M2a vs. M1a	423.522***	2	20 sitesb
	M3: discrete	193	-62705.6	1.586	p0 = 0.303, p1 = 0.420, p2 = 0.277; ω0 = 0.049, ω1 = 0.296, ω2 =1.059	M3 vs. M0	6326.996***	4	79 sitesb
	M7: β	190	-62393.4	1.54	p = 0.483, q = 0.715				Not allowed
	M8: β & ω	192	-62261.6	1.596	p0 = 0.869 p = 0.602, q = 1.397, p1 = 0.131, ω = 2.410	M8 vs. M7	263.676***	2	23 sitesb
GA20ox	M0: one-ratio	213	-76670	1.406	ω: 0.225				None
	M1a: nearly neutral	214	-73356.8	1.531	p0 = 0.601, p1 = 0.399, ω0 = 0.120				Not allowed
	M2a: positive selection	216	-73090.2	1.634	p0 = 0.582, p1 = 0.278, p2 = 0.140; ω0 = 0.126, ω2 = 3.520	M2a vs. M1a	533.196***	2	42 sitesb
	M3: discrete	217	-72151.7	1.442	p0 = 0.356, p1 = 0.349, p2 = 0.295; ω0 = 0.038, ω1 = 0.265, ω2 = 0.999	M3 vs. M0	9036.604***	4	None
	M7: β	214	-71800.3	1.396	p = 0.417, q = 0.643				Not allowed
	M8: β & ω	216	-71598	1.459	p0 = 0.853, p = 0.501, q = 1.294, p1 = 0.147, ω = 2.491	M8 vs. M7	404.656***	2	45 sitesb
GA3ox	M0: one-ratio	155	-54615.8	1.627	ω: 0.227				None
	M1a: nearly neutral	156	-53475.8	1.811	p0 = 0.653, p1 = 0.347, ω0 = 0.167				Not allowed
	M2a: positive selection	158	-53475.8	1.811	p0 = 0.653, p1 = 0.244, p2 = 0.103; ω0 = 0.167, ω2 =1.000	M2a vs. M1a	0	2	1 sitea
	M3: discrete	159	-52652.8	1.669	p0 = 0.264, p1 = 0.425, p2 = 0.311; ω0 = 0.036, ω1 = 0.222, ω2 = 0.621	M3 vs. M0	3926.014***	4	None
	M7: β	156	-52514.9	1.676	p = 0.620, q = 1.386				Not allowed
	M8: β & ω	158	-52511.3	1.682	p0 = 0.932, p = 0.700, q = 1.955, p1 = 0.068, ω = 1.000	M8 vs. M7	7.308**	2	7 sitesa
GAox-A	M0: one-ratio	115	-36547.9	1.656	ω: 0.206				None
	M1a: nearly neutral	116	-35755.3	1.831	p0 = 0.731, p1 = 0.268, ω0 = 0.154				Not allowed
	M2a: positive selection	118	-35753.1	1.844	p0 = 0.730, p1 = 0.256, p2 = 0.015; ω0 = 0.156, ω2 =1.994	M2a vs. M1a	4.312*	2	4 sitesa
	M3: discrete	119	-35287.5	1.675	p0 = 0.341, p1 = 0.413, p2 = 0.247; ω0 = 0.042, ω1 = 0.212, ω2 = 0.630	M3 vs. M0	2520.882***	4	None
	M7: β	116	-35222.3	1.671	p = 0.632, q = 1.677				Not allowed
	M8: β & ω	118	-35206.2	1.684	p0 = 0.957, p = 0.733, q = 2.432, p1 = 0.043, ω = 1.335	M8 vs. M7	32.068***	2	1 siteb
GAox-B	M0: one-ratio	89	-23458.5	1.607	ω: 0.239				None
	M1a: nearly neutral	90	-23065	1.725	p0 = 0.732, p1 = 0.268, ω0 =0.179				Not allowed
	M2a: positive selection	92	-23065	1.725	p0 = 0.732, p1 = 0.119, p2 = 0.150; ω0 = 0.179, ω2 =1.000	M2a vs. M1a	0	2	1 sitea
	M3: discrete	93	-22805.3	1.612	p0 = 0.255, p1 = 0.498, p2 = 0.247; ω0 = 0.033, ω1 = 0.228, ω2 = 0.657	M3 vs. M0	1306.232***	4	None
	M7: β	90	-22778.2	1.614	p = 0.727, q = 1.736				Not allowed
	M8: β & ω	92	-22769.8	1.625	p0 = 0.959, p = 0.837, q = 2.417, p1 = 0.041, ω = 1.247	M8 vs. M7	16.802***	2	1 siteb
GAox-C	M0: one-ratio	97	-35813.6	1.552	ω: 0.234				None
	M1a: nearly neutral	98	-34151.5	1.621	p0 = 0.624, p1 = 0.376, ω0 =0.112				Not allowed
	M2a: positive selection	100	-34076.9	1.738	p0 = 0.603, p1 = 0.244, p2 = 0.153; ω0 = 0.117, ω2 =2.467	M2a vs. M1a	149.134***	2	20 sitesb
	M3: discrete	101	-33725	1.577	p0 = 0.338, p1 = 0.373, p2 = 0.289; ω0 = 0.030, ω1 = 0.249, ω2 =1.142	M3 vs. M0	4177.362***	4	101 sitesb
	M7: β	98	-33662.1	1.516	p = 0.351, q = 0.579				Not allowed
	M8: β & ω	100	-33577	1.588	p0 = 0.804, p = 0.485, q = 1.668, p1 = 0.196, ω = 1.714	M8 vs. M7	170.202***	2	41 sitesb
GAox-D	M0: one-ratio	47	-15132.1	1.568	ω: 0.206				None
	M1a: nearly neutral	48	-14899.3	1.7	p0 = 0.725, p1 = 0.275, ω0 =0.154				Not allowed
	M2a: positive selection	50	-14899.3	1.7	p0 = 0.725, p1 = 0.136, p2 = 0.139; ω0 = 0.154, ω2 =1.000	M2a vs. M1a	0	2	None
	M3: discrete	51	-14755.5	1.564	p0 = 0.179, p1 = 0.503, p2 = 0.318; ω0 = 0.011, ω1 = 0.155, ω2 =0.541	M3 vs. M0	753.196***	4	None
	M7: β	48	-14753	1.561	p = 0.741, q = 2.124				Not allowed
	M8: β & ω	50	-14750.7	1.568	p0 = 0.977, p = 0.799, q = 2.526, p1 = 0.023, ω = 1.337	M8 vs. M7	4.614*	2	None
NOTE.—p is the number of parameters. * significant at p < 0.05 level, ** significant at p < 0.01 level, *** significant at p < 0.001 level. a None of the positive selection sites identified under M2a and M8 had posterior probabilities ≥ 0.95. b Positive selection sites identified under M2a, M3 and M8 had posterior probabilities ≥ 0.95.
