# Supplementary material for: Divergence and adaptive evolution of the gibberellin oxidase genes in plants
Source: BMC Evol Biol. 2015 Sep 29;15:207. doi: 10.1186/s12862-015-0490-2 (PMC4587577; doi:10.1186/s12862-015-0490-2)
Supplement: Additional file 2: Table S2. — GA oxidases in the species analyzed in this study. (XLSX 19 kb) [file 12862_2015_490_MOESM2_ESM.xlsx]

## Sheet: Sheet3
Table S2 GA oxidase genes in analyzed species of this study.
		Number of members analyzed
Taxonomic group	Species (abbreviation)	C19-GA2ox	C20-GA2ox	GA20ox	GA3ox	GAox-A	GAox-B	GAox-C	GAox-D	Outgroup	Total
Eudicots	Manihot esculenta (Mes)	7	5	9	5	2	1	2	1		32
	Ricinus communis (Rco)	3	4	5	3	0	1	0	0		16
	Linum usitatissimum (Lus)	5	7	6	3	2	1	2	2		28
	Populus trichocarpa (Ptr)	6	5	8	4	2	0	1	1		27
	Medicago truncatula (Mtr)	4	3	4	2	0	3	0	0		16
	Phaseolus vulgaris (Pvu)	8	7	6	5	3	2	2	0		33
	Glycine max (Gma)	16	13	10	8	8	3	4	1		63
	Cucumis sativus (Csa)	3	2	5	6	2	0	1	1		20
	Prunus persica (Ppe)	4	4	4	5	4	1	2	0		24
	Malus domestica (Mdo)	1	1	2	1	0	2	0	0		7
	Fragaria vesca (Fve)	4	2	2	7	1	2	2	0		20
	Arabidopsis thaliana (Ath)	5	3	5	4	1	1	1	0		20
	Arabidopsis lyrata (Aly)	6	3	4	4	1	2	1	0		21
	Capsella rubella (Cru)	6	3	5	4	1	1	1	0		21
	Brassica rapa Chiifu-401 v1.2 (Bra)	11	4	11	5	1	4	1	0		37
	Thellungiella halophila (Tha)	6	3	5	4	1	2	1	0		22
	Carica papaya (Cpa)	4	2	2	2	0	0	1	0		11
	Gossypium raimondii (Gra)	11	7	6	4	1	1	2	1		33
	Theobroma cacao (Tca)	4	7	4	3	2	1	1	0		22
	Citrus sinensis (Csi)	4	5	2	3	2	1	1	0		18
	Citrus clementina (Ccl)	4	5	5	3	3	1	1	0		22
	Eucalyptus grandis (Egr)	4	4	4	5	6	2	3	2		30
	Vitis vinifera (Vvi)	5	3	3	3	2	0	1	0		17
	Solanum tuberosum (Stu)	5	4	3	5	1	2	0	0		20
	Solanum lycopersicum (Sly)	7	3	7	5	1	3	2	2		30
	Mimulus guttatus v1.1 (Mgu)	7	4	5	2	1	4	1	2		26
	Aquilegia coerulea (Aco)	4	1	2	6	0	1	2	1		17
Monocots	Sorghum bicolor v1.4 (Sbi)	6	1	4	2	1	1	3	0		18
	Zea mays (Zma)	10	4	4	2	1	2	3	1		27
	Setaria italica (Sit)	4	5	4	2	2	2	3	2		24
	Panicum virgatum v0.0 (Pvi)	6	4	5	1	1	1	3	5		26
	Oryza sativa (Osa)	7	4	4	2	1	1	1	1		21
	Brachypodium distachyon (Bdi)	8	3	4	1	1	0	2	1		20
Amborella	Amborella trichopoda (Atr)	1	3	1	1	6	0	1	0		13
Gymnosperms	Picea abies (Pab)	1	0	0	2	1	3	2	2		11
Lycophytes	Selaginella moellendorffii (Smo)	0	0	1	1	1	0	3	4		10
Mosses	Physcomitrella patens v1.6 (Ppa)	18	0	0	5	0	0	2	0		25
	Coccomyxa subellipsoidea C-169 (Csu)									1	1
	Micromonas pusilla CCMP1545 (Mpc)									2	2
	Micromonas pusilla RCC299 (Mpr)									2	2
	Ostreococcus lucimarinus (Olu)									1	1
Total		215	138	161	130	63	52	59	30	6	854
