# Supplementary material for: Divergence and adaptive evolution of the gibberellin oxidase genes in plants
Source: BMC Evol Biol. 2015 Sep 29;15:207. doi: 10.1186/s12862-015-0490-2 (PMC4587577; doi:10.1186/s12862-015-0490-2)
Supplement: Additional file 3: Data S1. — Alignment of putative GA oxidase sequences. (FASTA 1761 kb) [file 12862_2015_490_MOESM3_ESM.fasta]

>Bra030461|group1
------------------------------------------------------------
------------------------------------------------------------
------------------------------------------------------------
---------------------------MA-----------------------------S-
R----PPFETHF----------------------------SS-IFGS--SFPRSTSD---
------E-----------PTVQTSGIKL-PVID--------L------------------
------------------------------------------------------------
--------------------------------------------------------SHLT
NGEEVTR---------------------------------------KRC-VK--Q-----
-MVEAAKEWGFF--------------------------QVVNHG--I-PKEV--------
-----------FEMMFR-EDKKFFD-RSFNEKVR---------------------EKFS-
-D-----S-------S---KHCY-------R----W-----GNP----NAT---S----P
--------TQ-------------------YSFSEAFHI-------T--------------
-----------------LA-----------EIL----SFSDEGNNF------R-------
----------------------------R----T-V-AMYVQE-------VARVAHMICE
ILGNQV-----------K--------------VNS------------KYFEN---I----
------FALQ-------------N-------------------SFLRLNKYH--------
----P-------C-------------VFGS---------------Q--------------
-------------------V-------F----------GL-VP--------HTDTSFITI
L-A--Q--D-Q-IG-GLEL-------K---KN-------------------------G--
--Q----WIGVK-P----C-S--DALTVNIGDMFQ-------------------------
-----------------------------------ALSNGVYQSVRHRV-I---------
----------------P-PA---NV---ERLSIA--------------------------
---------FF-----I---CPYQETEIEFS-----------------------------
-------GN-----P-------KK------------------YR-R--------------
------------FS-F-----------------------------RE------------Y
KEQSE---------------------------------------------RDV-KE----
T------GLSTNFNVVEWSLTSSKAYASKLFLKIPKGDTSMVAAATVDPCFAVSLASRFP
ANIVVKSEVRQLVQAHIVDLRTIPEALPYFVTPETVEENSALLQQLPHLAACSITQALGL
LTPAYKGHPRVMAYVLRVLESYPRERVTFFMPQLVQSLRYDKGGESVQEDGASVKITKEI
KNRRYKNDEIEKLLRRTQIPRGEVTKLLLFRLSQANDALFLRCGRLSHSNSAAAAKTKRY
SVSKRS-FDFDKNGNADKADAEKGGEEEEAERQIHQRRRRVASGAEETDSEQRRERKRRT
PSSEREDSKSYRSGSRERGSGSRRVSRSPERRSETTNPNNGIGSSVNSSNNNNIPAKFVL
VPATDKEKRSSNNNADVSIKRVAVKRNVASPRCSSHQHERIGMTATRVYVTDKEKRSSNN
NADASIKRVAVKIDNWCSK
>Tha012337|group1
------------------------------------------------------------
------------------------------------------------------------
------------------------------------------------------------
---------------------------MASQPP---------------------------
-----FETNFSS----------------------------IF-GSSS--PRSTSDSN---
------M---------VTPTVQTARIKL-PLID--------L------------------
------------------------------------------------------------
--------------------------------------------------------SHLT
NGDEVKR---------------------------------------KRC-VK--Q-----
-MVEAAIEWGFF--------------------------QIVNHG--I-PKEV--------
-----------FDMMFL-EEKKLFD-RSFSEKVR---------------E---NFLDFS-
-T-----N-------C------Y-------R----W-----GNP----NAT---S----P
--------AQ-------------------YSLSEAFHI-------T--------------
-----------------LG-----------EIS----SFPDDGNNL--------------
----------------------------R---TT-V-GMYVQE-------IARVAQMICE
ILAKQV-----------N--------------VNP------------KYFKN---I----
------------------C-ELKN-------------------SFLRLNKYH--------
----P-------R-------------IFGS---------------E--------------
-------------------V-------F----------GL-VP--------HTDTSFITI
L-S--Q--D-Q-IG-GLEL-------F---KN-------------------------G--
--Q----WIGVK-P----C-S--EALTVNIGDMFQ-------------------------
-----------------------------------ALSNGVYQSVRHRV-I---------
----------------S-PV---NI---ERLSLA--------------------------
---------FF-----V---CPYLETKIECF-----------------------------
-------AN-----P-------KK------------------YR-S--------------
------------FS-F-----------------------------RE------------Y
KEQSE---------------------------------------------RDV--K----
E-----TGDKVGL-----------------------------------------------
----------------------------------------------------------S-
----------------------------RF------------------------------
------------------------------------------------------------
-----L-I----------------------------------------------------
------------------------------------------------------------
------------------------------------------------------------
-------------------
>Cru0009661|group1
------------------------------------------------------------
------------------------------------------------------------
------------------------------------------------------------
---------------------------MASQPP---------------------------
-----FQENFCS----------------------------IF-GSSF--PKSTSDDH---
------S-------NTNTSTIETSGLKL-PVID--------L------------------
------------------------------------------------------------
--------------------------------------------------------SYLT
SGDEVKR---------------------------------------KRC-VK--Q-----
-MVSAAKEWGFF--------------------------QIVNHG--I-PKEV--------
-----------FDMMLV-EEKRLFD-RPFSAKVR--------------------------
-E-----SFTGLSKIS------Y-------R----W-----GNP----NAS---S----P
--------AQ-------------------YSFSEAFHI-------T--------------
-----------------LS-----------DIS----KFSDDRYNL------R-------
----------------------------T----T-V-ETYVQE-------IAGVAQMICE
LLGKHV-----------N--------------VNP------------KYFENIYEL----
---------K-------------N-------------------SFLRLNKYH--------
----P-------R-------------VFGS---------------E--------------
-------------------L-------F----------GL-VP--------HTDTSFLTI
L-F--Q--D-Q-IE-GLEL-------N---KN-------------------------G--
--Q----WVSVK-P----C-S--EALTVNIGDMFQ-------------------------
-----------------------------------AVSNGVYQSVRHRV-I---------
----------------S-PV---NM---ERLSIA--------------------------
---------FF-----V---CPYLETEIEAS--------GY-------------------
--------------P-------NK------------------YR-R--------------
------------FS-F-----------------------------RE------------Y
KEQSE---------------------------------------------RDV-KE----
T------GDKVGL-----------------------------------------------
----------------------------------------------------------S-
----------------------------RF------------------------------
------------------------------------------------------------
-----L-T----------------------------------------------------
------------------------------------------------------------
------------------------------------------------------------
-------------------
>Aly914215|group1 
------------------------------------------------------------
------------------------------------------------------------
------------------------------------------------------------
---------------------------MASQPP---------------------------
-----FKTNFCS----------------------------IF-GSSF--PKQISDSN---
------T---------NTSTIQTGGLKL-PVID--------L------------------
------------------------------------------------------------
--------------------------------------------------------SHLT
SGEEVKR---------------------------------------KRC-VK--Q-----
-MVAAAKEWGFF--------------------------QIVNHG--I-SKDV--------
-----------FEMMFL-EEKKLFD-LPFSAKVR---------------E---TFSDLS-
-K-----N-------S------Y-------R----W-----GNP----NAT---S----P
--------AQ-------------------YSVSEAFHI-------T--------------
-----------------LS-----------EIS----KFSDDRNNL--------------
----------------------------R---TT-V-ETYVQE-------ITRVAQMICE
VLGKQV-----------N--------------VNS------------EYFEN---I----
------FELK-------------N-------------------SFLRLNKYH--------
----P-------R-------------VFGS---------------E--------------
-------------------V-------F----------GL-VP--------HTDTSFLTI
L-S--Q--D-Q-IG-GLEL-------K---KN-------------------------G--
--E----WINVK-P----C-S--EALTVNIGDMFQ-------------------------
-----------------------------------ALSNGVYESVRHRV-I---------
----------------S-PA---NI---ERMSIA--------------------------
---------FF-----V---CPYLETEIECF--------GY-------------------
--------------P-------KK------------------YK-R--------------
------------FS-F-----------------------------KE------------Y
KEQSE---------------------------------------------RDV--K----
E-----TGDKVGL-----------------------------------------------
----------------------------------------------------------S-
----------------------------RF------------------------------
------------------------------------------------------------
-----L-I----------------------------------------------------
------------------------------------------------------------
------------------------------------------------------------
-------------------
>AthGA2OX7|group1
------------------------------------------------------------
------------------------------------------------------------
------------------------------------------------------------
------------------M--AS----QP--PF------KTN--FCSI------------
-----FGSSFPN-----------ST---------------SE-SNTN--TSTIQTSG---
------I-------------------KL-PVID--------L------------------
------------------------------------------------------------
------------------------------------------------------------
-----SH------LT---------------------SGEEVKR---KRC-VK--Q-----
-MVAAAKEWGFF--------------------------QIVNHG--I-PKDV--------
-----------FEMMLL-EEKKLFD-QPFSVKVR---------------E---RFSDLS-
-K----NS--------------Y-------R----W-----GNP----SAT---S----P
--------AQ-------------------YSVSEAFHI-------I--------------
------------LSE--VS--RIS------DDR----------NNL------R-------
----------------------------T----I-V-ETYVQE-------IARVAQMICE
ILGKQV-----------------------------------------NVSSE---Y----
------F-EN----IFELE----N-------------------SFLRLNKYH--------
----P-------S-------------VFGS---------------E--------------
-------------------V-------F----------GL-VP--------HTDTSFLTI
L-S--Q--D-Q-IG-GLEL-------E---NN-------------------------G--
--Q----WISVK-P----C-L--EALTVNIGDMFQ-------------------------
-----------------------------------ALSNGVYQSVRHRV-I---------
----------------S-PA---NI---ERMSIA--------------------------
---------FF-----V---CPYLETEIDCF--------GY-------------------
--------------P-------KK------------------YR-R--------------
------------FS-F-----------------------------RE------------Y
KEQSE---------------------------------------------HDV-KE----
T-----------------------------------------------------------
----------------------------------------------------------G-
---------------------------DKV------------------------------
------------------------------------------------------------
-----G-LSRFLI-----------------------------------------------
------------------------------------------------------------
------------------------------------------------------------
-------------------
>Csa059620|group1
------------------------------------------------------------
------------------------------------------------------------
------------------------------------------------------------
----------------------MAEIEPP-------------------------------
-----LEERYNELK--------------------------KE-ELNG--RRTIEADE---
------E----------VIEECEEEIEL-PVID--------L------------------
------------------------------------------------------------
--------------------------------------------------------GQLK
KGNLERE----------------------------------------KC-KK--E-----
-IVEAAMNWGFF--------------------------QVINHG--V-AEKV--------
-----------LNAMIN-EQKKVFN-QPFVNKSL--------S------------TNFLN
LP-------------S----THY-------R----W-----GNP----VAI---S----S
--------SQ-------------------ISWSEAFHI-------P--------------
-----------------VLEVSTS------HHH----------ITL------R-------
----------------------------T----T-M-EGVVKK-------LGSLAEKISE
ILGQSL-----------G--------------IKS------------NYFKE--------
---------R----CEKGK------------------------SSFRMNRYP--------
----P-------C----------------P------------------------------
-------------------IA---SQVY----------GL-IP--------HTDTDYLTI
L-Y--Q--P-Q-IS-GLQL-------K---KS-------------------------A--
--K----WFPVK-P----N-P--RALLLNIGDLFQ-------------------------
-----------------------------------VVSNDIFRSLKHRV-V---------
----------------A-SE---GV---ERYSFA--------------------------
---------YF-----Y---CPSDDVIIESW-----------------------------
-------LK-----P-------SI------------------YK-H--------------
------------FS-Y-----------------------------KE------------Y
RQQIE---------------------------------------------KDV-EK----
------TGNKVGL-----------------------------------------------
----------------------------------------------------------S-
----------------------------RF------------------------------
------------------------------------------------------------
-----FLHNIALPH----------------------------------------------
------------------------------------------------------------
------------------------------------------------------------
-------------------
>Fve03182|group1
------------------------------------------------------------
------------------------------------------------------------
------------------------------------------------------------
---------------------------MDFEPP------LQE------------------
-----ACKDFL-----------------------------EN-APII--DKFPEVEE---
------C-------------------EL-PVID--------L------------------
------------------------------------------------------------
--------------------------------------------------------SHLD
SDHVNRD----------------------------------------EC-MN--K-----
-IVQAASQWGFF--------------------------LVVNHR--I-RPQV--------
-----------LNNIQD-EQKKVFH-QPFDKKKE---------------Q---TYLN---
-L-------------P---ACSY-------R----L-----GIQ--K-LLV---S----N
--------SS-------------------HGRKPFICL----------------------
-----------------WP-----------TFQ----GLMNNTRVL------G-------
----------------------------R----Q-L-KAHGKR-------AFHLAESLAE
ILAQPL-----------G--------------LES------------TYIKD---H----
------FPPE-------------T-------------------SFLRLNRYA--------
----P-------C----------------P------------------------------
-----------F----SSQV-------F----------GF-FP--------HTDSDLLTI
V-H--Q--D-Q-VG-GLEL-------F---KD-------------------------G--
--R----WVGIK-P----N-S--KALVVNVGDLFE-------------------------
-----------------------------------ALSNGVYKSIKHRV-R---------
----------------A-NE---KV---ERFSVA--------------------------
---------FF-----F---CPTMDTVIQSC--------ST-------------------
-------TE-----P-------AV------------------YK-S--------------
------------FT-F-----------------------------QE------------Y
KEQMQ---------------------------------------------KDV-HE----
------------L-----------------------------------------------
----------------------------------------------------------GD
KCAIDLNLEDFSQLVFILWNIWKERNERLW------------------------------
----------------------------------NQKNMGAYEGGGNPVCNKAPPVPAQN
SGIIGC-VVWWFSPSLVLACWTIDAACFSRQVAKRKLNLALDLDIRCWEAIFWLET----
------------------------------------------------------------
------------------------------------------------------------
-------------------
>Bdi1g59570|group1
------------------------------------------------------------
------------------------------------------------------------
------------------------------------------------------------
----------------MEDHEYEQDESNP--PLLATYKHLLD------------------
----------------------------------------GE-HRRL--PLGVVAGD---
------E--------------EDDQCDL-PVID--------L------------------
------------------------------------------------------------
--------------------------------------------------------APLL
LDLESDQ-----------------------------QTRNNGGSSSAAC-RA--A-----
-MVRAASEWGFF--------------------------QVTNHG--V-PQPL--------
-----------LDELHG-QQLRAFR-RPFHRKLA--------------------------
-P--GDGDDEDQLLLS---PEAY-------R----W-----GNP----TAT---C----L
--------HQ-------------------LSWSEAYHV-------P--------------
-----------------IT-----------TPS----PETKTTTAT------R-------
----------------------------R----V-I-HEVSAA-------MSKLARRILS
VLAAEH-----------G--------------PPP------------ETETT--------
-----------------------T-------------------CFLRLNRYP--------
----Q-------A----------------P-----------------------------G
-----------SGGGHGHGV-------L----------GL-CG--------HTDSDFLTI
L-R--Q--D-DHVG-GLQL----LLDD---KD------------------------GG--
-RR----WRTVR-P----N-P--GALTVNVGDLLQ-------------------------
-----------------------------------AWTNDVYASVEHRV-V---------
----------------A-RP---DR---ERFSVA--------------------------
---------FF-----L---CPSYDTLIRPP-----LPGKT----T--------------
--------------T-----S-QV------------------YR-N--------------
------------FT-F-----------------------------GE------------Y
RSQVR---------------------------------------------EDV--R----
L-----TGRKVGL-----------------------------------------------
----------------------------------------------------------P-
----------------------------RF------------------------------
------------------------------------------------------------
-----R-RHVSPSPASLTHQLS--------------------------------------
------------------------------------------------------------
------------------------------------------------------------
-------------------
>OsaGA2ox5|group1
------------------------------------------------------------
------------------------------------------------------------
------------------------------------------------------------
------------------------------------------------------------
------MEEHDY----------------------------DS-NSNP--PLMSTYKH---
------LFVEQHRLDMDMGAIDVDECEL-PVID--------L------------------
------------------------------------------------------------
-----------------------------------------------------------A
GLMEAEQ----------------------------------------VC-RA--D-----
-MVRAASEWGFF--------------------------QVTNHG--V-PQAL--------
-----------LRELHD-AQVAVFR-RPFQEKVT--------E------------RLLGF
SP-----E-------S------Y-------R----W-----GTP----TAK---C----L
--------EQ-------------------LSWSEAYHI-------P--------------
-----------------MTTPRPS------TSI----------RAR------A-------
---------------------------------V-I-EEVSRA-------MYELAQKLAE
ILMRGL-----------------------------------------PGAGE--------
---------G----ETMVTTREET-------------------CFLRLNRYP--------
----P-------C-------------AMAM---------------G--------------
-------------------G-------F----------GL-CP--------HTDSDLLTI
V-H--Q--QQDTVG-GLQL-------L---KG-------------------------G--
--R----WVAVK-P----S-P--STLIVNVGDLLQ-------------------------
-----------------------------------AWSNDVYKSVEHRV-M---------
----------------A-NA---TL---ERFSMA--------------------------
---------FF-----L---CPSYHTLIIPS------SSHV--HDD--------------
--------------D-------AH------------------YR-S--------------
------------FT-F-----------------------------GE------------Y
RKQIM---------------------------------------------EDV-RS----
------TGRKIGL-----------------------------------------------
----------------------------------------------------------H-
----------------------------RF------------------------------
------------------------------------------------------------
-----R-TR---------------------------------------------------
------------------------------------------------------------
------------------------------------------------------------
-------------------
>Sbi000460|group1
------------------------------------------------------------
------------------------------------------------------------
------------------------------------------------------------
------------------------------------------------------------
------MEDYDY----------------------------EP-PLMA--TYRHLLDS---
------HPHRLDVVDHRSGADDDEEGFLLPVID--------L------------------
------------------------------------------------------------
----------------------------------------------------SSLLEQSS
SGAEAAA---------------------------------------EQC-RA--S-----
-IVRAASEWGFF--------------------------QVTNHG--V-PQAL--------
-----------LDELHQ-AQVAVFR-RPFHLKAS---------------Q----------
-P-----------LLD-FSPESY-------R----W-----GTP----TAT---C----L
--------DQ-------------------LSWSEAYHI-------P--------------
-----------------TT-----------NTT----AAADDKTRL--------------
---------------------------------V-V-EEVSTA-------MSKLAQRLAG
ILVADL----LLGDSSIG-----------------------------DGEDD--------
---------D----TAAAVVSRCTRST----------------CFLRLNRYP--------
----P-------C-------------PAPS------------------------------
-------------------G------AY----------GL-CP--------HTDSDFLTI
L-H--Q--D-G-VG-GLQL-------V---KA-------------------------G--
--R----WVAVK-P----N-P--GALIVNVGDLLQ-------------------------
-----------------------------------AWSNDRYRSVEHRV-M---------
----------------A-SD---AR---ERFSVA--------------------------
---------FF-----L---CPSYDTLVRPR------C-GA-------------------
-------GG-----P-------PR------------------YE-S--------------
------------FT-F-----------------------------GE------------Y
RNQIR---------------------------------------------EDV-RL----
T------GRKLGL-----------------------------------------------
----------------------------------------------------------Q-
----------------------------RF------------------------------
------------------------------------------------------------
-----R-KPE--------------------------------------------------
------------------------------------------------------------
------------------------------------------------------------
-------------------
>Zma177104|group1
------------------------------------------------------------
------------------------------------------------------------
------------------------------------------------------------
----------------------MQQSSAASMAMEEDDDYEPP------------------
-----LMATYKHLL--------------------------DS-HPHR--QLGAGAAQ---
------D---------------DEDCFLLPVID--------L------------------
------------------------------------------------------------
--------------------------------------------------------SSLL
PPVHHRK---------------------------------------QSS-SAAAAEQCRA
SIVRAASEWGFF--------------------------QVTNHG--V-PQVL--------
-----------LDELHQ-AQAGVFR-RPFQLKAH--------------------------
-QPLLDFS-------P----ESY-------R----W-----GTP----TAT---C----L
--------EQ-------------------LSWSEAYHI-------P--------------
-----------------TT-----------TTT----TGNDDKTRL--------------
---------------------------------V-V-EEVSTA-------MSKLAQRLAG
ILVAEL-----------G-----------------------------EDSAA--------
---------A----VVSRC-TRST-------------------CFLRLNRYP--------
----P-------C-----------------------------------------------
-------------------AAAASGVVY----------GL-CP--------HSDSDFLTI
L-H--Q--D-G-VG-GLQL-------V---KD-------------------------G--
--Q----WVAVK-P----S-P--GALIVNVGDLLQ-------------------------
-----------------------------------AWSNDRYRSVEHRV-M---------
----------------A-SA---TR---ERFSAA--------------------------
---------FF-----L---CPSYDTLIRPR------CGAG-------------------
-------GP-----P-------PR------------------YE-S--------------
------------FT-F-----------------------------GE------------Y
RNQIR---------------------------------------------EDVRLT----
-------GRKLGL-----------------------------------------------
----------------------------------------------------------Q-
----------------------------RF------------------------------
------------------------------------------------------------
-----RKAE---------------------------------------------------
------------------------------------------------------------
------------------------------------------------------------
-------------------
>Sit020696|group1
------------------------------------------------------------
------------------------------------------------------------
------------------------------------------------------------
---------------------------------------------------------MDD
ESNPPLMTTYKHLL--------------------------DT-HPHRRLDAVDDHNS---
------G------------------CVL-PVID--------L------------------
------------------------------------------------------------
--------------------------------------------------------GSLQ
HAPEQCR----------------------------------------AA-----------
-IVRAASEWGFF--------------------------QVTNHG--V-PQPL--------
-----------LDELHD-AQVAVFR-RPFERKLR--------------------------
-EPLLDFS-------P----ESY-------R----W-----GTP----TAT---C----L
--------EQ-------------------LSWSEAYHI-------P--------------
------------MITPAAAAAAGD------DDR----------TRL--------------
---------------------------------V-I-EEVSTA-------MSKLALQLAG
ILVADL-----------------------------------------RGDEE--------
---------K----DMVARCTRNT-------------------CFLRLNRYP--------
----A-------C-------------GAAT---------------G--------------
-------------------A-------F----------GL-CP--------HTDSDFLTI
L-H--Q--D-A-VG-GLQL-------L---KA-------------------------G--
--R----WVAVK-P----N-P--GALIVNVGDLLQ-------------------------
-----------------------------------AWSNDRYRSVEHRV-M---------
----------------A-SA---AS---ERFSVA--------------------------
---------FF-----L---CPAYDTLIRPR--------ST--TSCSGGGAS--------
--------------P-------PR------------------YR-S--------------
------------FT-F-----------------------------GE------------Y
RNQIK---------------------------------------------EDVRLT----
-------GRKIGL-----------------------------------------------
----------------------------------------------------------Q-
----------------------------RF------------------------------
------------------------------------------------------------
-----RLQQQLQGGGPL-------------------------------------------
------------------------------------------------------------
------------------------------------------------------------
-------------------
>Pvi014647|group1
------------------------------------------------------------
------------------------------------------------------------
------------------------------------------------------------
------------------------------------------------------MNDDD-
D----SNPPLMA----------------------------TY-KHLL--DGRLDADD---
------Y-----QTMTTMDDDHSRRCVL-PVID--------L------------------
------------------------------------------------------------
------------------------------------------------------------
--QHGED----------------------------------------QC-RA--A-----
-IVLAASEWGFF--------------------------QVTNHG--V-PQAL--------
-----------LDELHE-AQVAVFR-RPFQRKVR--------------------------
-EPLLDFS-------P----ESY-------R----W-----GTP----TAT---R----L
--------EQ-------------------LSWSEAYHI-------P--------------
-----------------LTGTTPP------ATS------SGDKTRL--------------
---------------------------------V-I-EEVSTA-------MSELAQQLAE
ILVADL----------RG--------------DEE------------DVVSR--------
-------------------CTRST-------------------CFLRLNRYP--------
----A-------C-------------GAAS---------------G--------------
-------------------A-------F----------GL-CP--------HTDSDFLTI
L-H--Q--D-G-VG-GLQL-------R--KGE----------------------------
--R----WLAVE-P----K-P--GALIVNVGDLLQ-------------------------
-----------------------------------AWSNDRYRSVEHRV-M---------
----------------A-TA---AS---ERFSVA--------------------------
---------FF-----L---CPAYDALIRPRSSTAGGGDRP-------------------
--------------P-------PR------------------YK-S--------------
------------FT-F-----------------------------GE------------Y
RNQIR---------------------------------------------EDVRLT----
-------GRKLGL-----------------------------------------------
----------------------------------------------------------Q-
----------------------------RF------------------------------
------------------------------------------------------------
-----RIQGGGPL-----------------------------------------------
------------------------------------------------------------
------------------------------------------------------------
-------------------
>Atr0029163|group1
------------------------------------------------------------
------------------------------------------------------------
------------------------------------------------------------
------------------------------------------------------------
--------------------------------------------MYG--CSKVVSGE---
------F-------------------DL-PLID--------L------------------
------------------------------------------------------------
--------------------------------------------------------RNLL
SSNKEDR---------------------------------------EAC-IN--G-----
-ITTASSKWGFF--------------------------GVVNHG--I-SEEL--------
-----------VRRMRK-EQGTVFE-MPFERKSN--------------------------
-C-------------KALNDSYK-------G----H-----GAP----NGS---C----I
--------EN-------------------MSWSESFHV-------P--------------
-----------------LSTISWE------EDH----ATDQEFTSL------R-------
---------------------------------L-VLKDYGAA-------MGKLALTLAG
ILAGKL-----------G--------------HSL------------EFFSE--------
------------------NCNEMT-------------------SFVRMNHYP--------
----P-------C-------------PLWP---------------E--------------
-------------------V-------F----------GI-IP--------HTDSDFLTI
L-C--Q--D-Q-VG-GLQL-------M---KD-------------------------C--
--K----WISIM-P----N-P--EAFIVNIGDLFQ-------------------------
-----------------------------------AWSNGVYKSVEHRV-M---------
----------------A-NP---TA---ERHSTA--------------------------
---------FF-----F---CPSYDTPIITP-----------------------------
-------MQ-----P-------PL------------------YK-E--------------
------------FT-F-----------------------------RQ------------Y
MKQVV---------------------------------------------EDI-KQ----
------TGRKTGL-----------------------------------------------
------------------------------------------------------------
----------------------------TF------------------------------
-------------------------------------------------------SPVNV
TPQFMK-QRWFS------------------------------------------------
------------------------------------------------------------
------------------------------------------------------------
-------------------
>Atr0029166|group1
------------------------------------------------------------
------------------------------------------------------------
------------------------------------------------------------
----------------------MTYTKTGGDPP---------------------------
-----LIEKYGD----------------------------LF-HESR--NCRKEAVE---
------E------------------CGL-PLID--------L------------------
------------------------------------------------------------
--------------------------------------------------------QYLS
SSDEAER---------------------------------------QAC-IS--D-----
-MATASSEWGFF--------------------------QVVNHG--I-SDEL--------
-----------VERMRK-EQRKVFE-MAFEKKRS--------------------------
-SSSLNDS--------------Y-------R----W----GGAP----NAP---S----V
--------NH-------------------MSWSEAFHV-------P--------------
------------LSK--IS----D------HQD----DPPFNSLRL--------------
---------------------------------V-M-KEFAKA-------MAELALSLSG
ILARKL-----------G--------------QSP------------EYFPE--------
---------N--------C-DERT-------------------CFLRLNRYP--------
----P-------C-------------PFSP-----------------------------D
-------------------V-------C----------GL-VP--------HTDSDFLTI
L-C--Q--D-Q-VG-GLQL-------M---KD-------------------------S--
--K----WVSVK-P----N-S--KALIVNIGDLFQ-------------------------
-----------------------------------AWSNGAYKSVEHRV-M---------
----------------T-NP---TV---ERHSIA--------------------------
---------YF-----L---CPSYEAPISTS-----------------------------
-------LQ-----P-------PL------------------YK-K--------------
------------FT-F-----------------------------RE------------F
RQQVQ---------------------------------------------EDV-KK----
------------M-----------------------------------------------
----------------------------------------------------------G-
----------------------YKIGLPRF------------------------------
------------------------------------------------------------
-----L-L----------------------------------------------------
------------------------------------------------------------
------------------------------------------------------------
-------------------
>OsaGA2ox9|group1
------------------------------------------------------------
------------------------------------------------------------
------------------------------------------------------------
---------------------------MPAIAD-------------------------C-
A----ADPPLAD----------------------------SY-YTLL--RLGGDDDD---
------D----ACTKVTTTPQPVSECEL-PMID--------V------------------
------------GCLTAPTGAAAAA-----------------------------------
--------------------------------------------------------AVGQ
QHQAEER---------------------------------------AAC-AA--A-----
-IAAAAAEWGFF--------------------------QVVNHG--V-AQEL--------
-----------LEAMRR-EQARLFR-LPFEAKSS--------------------------
-A-------------G-LLNDSY-------R----W-----GTP----TAT---S----L
--------RQ-------------------LSWSEAFHL-------P--------------
-----------------LAGISGK-------SC----NYGDLTSLR------D-------
---------------------------------V-T-REVADA-------MSRLARALAR
VLAESL------LGHAAG-----------------------------ERFPE--------
------------------GCDDAT-------------------CFLRLNRYP--------
----P-------C-------------PFPP---------------D-------------D
-------------------A-------F----------GL-VP--------HTDSDFLTV
L-C--Q--D-H-VG-GLQL-------M---KG-------------------------S--
--R----WVAVK-P----I-P--GALIVNIGDLFQ-------------------------
-----------------------------------AWSNNRYKSVEHRV-M---------
----------------T-NA---TT---ERYSVA--------------------------
---------YF-----L---CPSYDSPIGTC-----------------------------
-------RE-----P-------SP------------------YK-A--------------
------------FT-F-----------------------------GE------------Y
RRRVQ---------------------------------------------EDV-KK----
T------GKKTGL-----------------------------------------------
----------------------------------------------------------S-
----------------------------NF------------------------------
------------------------------------------------------------
-----L-V----------------------------------------------------
------------------------------------------------------------
------------------------------------------------------------
-------------------
>Bdi3g49390|group1
------------------------------------------------------------
------------------------------------------------------------
------------------------------------------------------------
---------------------------MPAFAESAAEPPLADSYHALLRRAGADGRNKD-
A----HCTPTVH----------------------------AD-HVLP--APDMAVSE---
------C-------------------EL-PMID--------V------------------
------------------------------------------------------------
----------------------------------------------------GCLTTGGG
SAEERAA-----------------------------------------C-AA--A-----
-IAGAAEDWGFF--------------------------QVVNHG--V-KQEL--------
-----------LEAMRR-EQTRLFR-LPFEAKAT--------------------------
-A-------------G-LLNHSY-------R----W-----GTP----TAT---S----P
--------AQ-------------------LSWSEAFHV-------P--------------
-----------------LA--AVS-----GDPP----CNYGQLTTL------R-------
----------------------------D----V-T-QEVATA-------MSKLANTLAR
VLAERL-----------G--------------HAG------------ERFPE--------
---------G--------C-DERT-------------------CFLRLNRYP--------
----P-------C-------------PLSP---------------D--------------
-------------------A-------F----------GL-VP--------HTDSDFLTV
L-C--Q--D-Q-VG-GLQL-------M---KG-------------------------S--
--R----WLAVK-P----I-P--NALIVNIGDLFQ-------------------------
-----------------------------------AWSNNRYRSVEHKV-V---------
----------------T-NA---TT---ERYSVA--------------------------
---------YF-----L---CPSYDSPIGAC-----------------------------
-------EE-----P-------SP------------------YR-T--------------
------------FT-F-----------------------------GE------------Y
RRRVQ---------------------------------------------EDV--K----
K-----TGKKVGL-----------------------------------------------
----------------------------------------------------------P-
----------------------------GF------------------------------
------------------------------------------------------------
-----L-L----------------------------------------------------
------------------------------------------------------------
------------------------------------------------------------
-------------------
>Sit017671|group1
------------------------------------------------------------
------------------------------------------------------------
------------------------------------------------------------
---------------------MPAFAGSAAEPP---------------------------
-----LADSY------------------------------HA-LLRR--HGGGDNDD---
------G--------AHTAAVPVAECEL-PMID--------V------------------
------------------------------------------------------------
-----------------------------------------------------GCLTRDG
GGSEAER---------------------------------------AAC-AA--A-----
-IARAAEEWGFF--------------------------QVRNHG--V-APGL--------
-----------LDAMRR-EQARLFR-LPFEAKST--------------------------
-A-------------G-LLNDSY-------R----W-----GTP----TAT---S----P
--------RQ-------------------LSWSEAFHV-------P--------------
-----------------LA--GVS------GDR----CNFGDLTAL------R-------
----------------------------D----V-T-REVAGA-------MSKLAGTLAR
VLAEAL----LAGRRPAG-----------------------------ERFPE--------
---------G--------C-DETT-------------------CFLRLNRYP--------
----P-------C-------------PVSP---------------D--------------
-------------------A-------F----------GL-VP--------HTDSDFLTV
L-C--Q--D-H-VG-GLQL-------M---KG-------------------------A--
--R----WVAVK-P----I-P--GALIVNIGDLFQ-------------------------
-----------------------------------AWSNNRYKSVEHKV-V---------
----------------T-NA---TT---ERYSVA--------------------------
---------YF-----L---CPSYDSPIGTC-----------------------------
-------EE-----P-------SP------------------YR-T--------------
------------FT-F-----------------------------GE------------Y
RSKVQ---------------------------------------------EDV--K----
R-----TGKKIGL-----------------------------------------------
----------------------------------------------------------P-
----------------------------NF------------------------------
------------------------------------------------------------
-----L-V----------------------------------------------------
------------------------------------------------------------
------------------------------------------------------------
-------------------
>Zma153359|group1
------------------------------------------------------------
------------------------------------------------------------
------------------------------------------------------------
------------MPAFAGG--AA----EP--PL------ADS--YYAL------------
-----LRRG--------------ND---------------DE-GAYT--TSTAPWDD---
------V-----------SLPVAE-CEL-PMID--------V------------------
------------------------------------------------------------
------------------------------------------------------------
-----GC------LTTADDGSS--------------PEAEAER---AAC-AA--A-----
-IARAAEEWGFF--------------------------QVRNHG--V-PQEL--------
-----------LEEMRR-EQARLFR-LPFETKAT--------A-----GL----------
-L----ND-------S------Y-------R----W-----GTP----TAT---S----P
--------RQ-------------------LSWSEAFHV-------P--------------
------------LAG--VS----G-----SGTT----CDFGDLTTL------R-------
----------------------------D----V-T-REVAGA-------MSKLAGTLAR
VLAEAL-----LGRRPAG-----------------------------ERFPE--------
----------------GCD--ETT-------------------CFLRLNRYP--------
----A-------C-------------PISP-----------------------------G
-------------------A-------L----------GL-VP--------HTDSDFLTV
L-C--Q--DQQ-VG-GLQL----MKGD------------------------------S--
-------WVAVK-P----I-P--GTLVVNIGDLFQ-------------------------
-----------------------------------AWSNNRYKSVEHKV-M---------
----------------T-NA---RT---ERYSVA--------------------------
---------YF-----L---CPSYDSPIGTC-----------------------------
-------EE-----P-------SL------------------YR-T--------------
------------FT-F-----------------------------GE------------Y
RRKVQ---------------------------------------------EDV-KR----
T-----------------------------------------------------------
----------------------------------------------------------G-
----------------------KKVGLPNF------------------------------
------------------------------------------------------------
-----L-AQT--------------------------------------------------
------------------------------------------------------------
------------------------------------------------------------
-------------------
>Zma006964|group1
------------------------------------------------------------
------------------------------------------------------------
------------------------------------------------------------
----------------------MRYVAATPTMPSLVAESAAE----------------P-
P----LVDSYL-----------------------------EL-LRRG--GGGGGIAA---
------A-----------TEGCVQEREL-PLID--------L------------------
------------------------------------------------------------
-------------------------------------------------------TCLQG
SAGEAAR---------------------------------------TTC-AD--A-----
-MARAASEWGFF--------------------------QVTGHG--V-SRAL--------
-----------LERLRA-EQARLFR-LPFETKAK--------------------------
-A-------------G-LLNGSY-------R----W-----GAP----TAT---S----L
--------RH-------------------LSWSEAFHV-------P--------------
-----------------LA-----------SIS----GTACDFGEL------S----SLR
D--------------------------------V-V-QEVADA-------MSRVAKTVAV
ALAGSL----------LG-------------HDEA------------AAFPA--------
------------------GCGETT-------------------CYLRLNRYP--------
----A-------C-------------PFAA---------------N--------------
-------------------T-------F----------GL-VP--------HTDSDFLTV
L-S--Q--D-Q-VG-GLQL-------M---TD------------------------AG--
-------WVAVK-P----R-P--DALIVNIGDLFQ-------------------------
-----------------------------------AWSNNLYKSVEHKV-V---------
----------------A-NA---AA---ERFSAA--------------------------
---------YF-----L---CPSYDSLVGTC-----------------------------
-------GE-----P-------SP------------------YR-D--------------
------------FT-F-----------------------------GE------------Y
RRKVQ---------------------------------------------EDV-KR----
T------GRKIGL-----------------------------------------------
----------------------------------------------------------P-
----------------------------NF------------------------------
------------------------------------------------------------
-----L-KHRPPPQSRPA------------------------------------------
------------------------------------------------------------
------------------------------------------------------------
-------------------
>Pvi035270|group1
------------------------------------------------------------
------------------------------------------------------------
------------------------------------------------------------
----------------MPA--AFAESRGG----------GAE------------------
-----PPLAESY----------------------------LD-LLRR--GGGIAPGE---
------G----------RAAAAVQEREL-PLID--------L------------------
-----------------G---CLLA-----------------------------------
------------------------------------------------------------
-----AT-----------------------------AGGGGDEARRAAC-AD--A-----
-MARAASEWGFF--------------------------QVTNHG--V-GGAL--------
-----------LERLRA-EQARLFR-LPFETKAR--------------------------
-AGLLNGS--------------Y-------R----W-----GAP----TAT---S----L
--------RH-------------------LSWSEAFHV-------P--------------
------------LAS--IS----G------SAC----DFGELGSLR------G-------
---------------------------------V-M-QEVADA-------MSRVAKAVAV
ALAGSL---------MQG----------------R------------RQAAE--------
---------A----FPAGC-DETT-------------------CFLRLNRYP--------
----A-------C-------------PFAP-----------------------------D
-------------------T-------F----------GL-VP--------HTDSDFLTV
L-C--Q--D-Q-VG-GLQL-------M---KD-------------------------A--
--R----WVAVK-P----H-P--DALIVNIGDLFQ-------------------------
-----------------------------------AWSNNRYKSVEHKV-V---------
----------------A-NA---KA---ERFSAA--------------------------
---------YF-----L---CPSYDSPVGTC-----------------------------
-------GE-----P-------SP------------------YR-T--------------
------------FT-F-----------------------------GE------------Y
RRKVQ---------------------------------------------EDV-KR----
T-----------------------------------------------------------
----------------------------------------------------------G-
----------------------RKIGLPNF------------------------------
------------------------------------------------------------
-----L-KQQPPRPQ---------------------------------------------
------------------------------------------------------------
------------------------------------------------------------
-------------------
>Sit012266|group1
------------------------------------------------------------
------------------------------------------------------------
------------------------------------------------------------
----------------MPA--FT----ES--RA------AAE------------------
-----PPLAESY-----------LD---------------LL-RRGG--GGIAPPGE---
------G-----------RVAVQE-REL-PLID--------L------------------
------------------------------------------------------------
------------------------------------------------------------
-----GC------LMTTSGQQGS-------------RSAREAR---AAC-AY--A-----
-MARAASEWGFF--------------------------QVTGHG--V-GRAL--------
-----------LERLRA-EQARLFR-LPFETKAR--------A-----GL----------
-L----NG-------S------Y-------R----W-----GAP----TAT---S----L
--------RH-------------------LSWSEAFHV-------P--------------
------------LAS--IS----G------SGC----DFGELGSL-------R-------
--------------G------------------V-M-QEVADA-------MSRVAKTVAV
ALAGSL---------LQG-----------------------------HHAAAAAAF----
---------P-----AGCD--ETT-------------------CFLRLNRYP--------
----A-------C-------------PFAP---------------D--------------
-------------------T-------F----------GL-VP--------HTDSDFLTV
L-C--Q--D-Q-VG-GLQL-------M---KD-------------------------A--
--R----WVAVK-P----H-P--DALIVNIGDLFQ-------------------------
-----------------------------------AWSNNRYKSVEHKV-V---------
----------------A-NA---KA---ERFSAA--------------------------
---------YF-----L---CPSYDSPVGTC-----------------------------
-------GE-----P-------SP------------------YR-S--------------
------------FT-F-----------------------------GE------------Y
RRMVQ---------------------------------------------EDV--KRTGR
K-----------I-----------------------------------------------
----------------------------------------------------------G-
--------------------------LPSF------------------------------
------------------------------------------------------------
-----L-KQQQPQ-----------------------------------------------
------------------------------------------------------------
------------------------------------------------------------
-------------------
>OsaGA2ox6|group1
------------------------------------------------------------
------------------------------------------------------------
------------------------------------------------------------
---------------------------MPAFAD-------------------------I-
A----IDPPLA-----------------------------DS-YRAL--ALLRRDRD---
------GGIAPPAVQMVGSGGAVLERDL-PMVD--------L------------------
------------------------------------------------------------
--------------------------------------------------------ERLT
RGGAGER---------------------------------------KAC-AG--A-----
-MARAASEWGFF--------------------------QLTNHG--V-GREL--------
-----------MEEMRR-EQARLFR-LPFETKEK--------------------------
-A-------------G-LLNGSY-------R----W-----GNP----TAT---S----L
--------RH-------------------LSWSEAFHV-------P--------------
-----------------LA--SIS------GAD----CDFGDLTSL--------------
----------------------------R---GV-M-QEVAEA-------MSRVANTVAA
ALAEEL-----TGRGGGG-----------------------------ASAAP---W----
------FPAG--------C-DETT-------------------CFLRLNRYP--------
----A-------C-------------PFAA---------------D--------------
-------------------T-------F----------GL-VP--------HTDSDFLTV
L-C--Q--D-Q-VG-GLHL-------M---KD-------------------------S--
--R----WVAVR-P----R-P--DALVVNIGDLFQ-------------------------
-----------------------------------AWSNNRYKSVEHKV-V---------
----------------A-NA---KT---DRLSVA--------------------------
---------YF-----L---CPSYDSLVGTC-----------------------------
-------GE-----P-------SP------------------YR-A--------------
------------FT-F-----------------------------GE------------Y
RKKVQ---------------------------------------------EDV--R----
T-----TGKKIGL-----------------------------------------------
----------------------------------------------------------P-
----------------------------NF------------------------------
------------------------------------------------------------
-----F-KHSSVQ-----------------------------------------------
------------------------------------------------------------
------------------------------------------------------------
-------------------
>Bdi5g16040|group1
------------------------------------------------------------
------------------------------------------------------------
------------------------------------------------------------
----------------MPA--LF----AD--GA------TSD------------------
-----PPLADSY----------------------------RA-LLRS--GGIAHPPE---
------E----------SLSPVLE-RDL-PMID--------I------------------
------------------------------------------------------------
------------------------------------------------------------
-----EC------LITTGGEGG--------------ASSMRKK---KAC-AD--A-----
-MARAASEWGFF--------------------------QVTNHG--V-GKEL--------
-----------LEEMRK-EQARLFR-LPFETKRK--------A-----GL----------
-L----NG-------S------Y-------R----W-----GNP----TAT---S----L
--------RQ-------------------LSWSEAFHV-------P--------------
------------LAS--IS----G------RDC----DYGKLSSLR------G-------
---------------------------------V-M-QEVADA-------MSRVADAVAG
ALAEKL-----------G----------------Q------------EAGSA---L----
------F-PA----GCDGT----T-------------------CFLRLNRYP--------
----A-------C-------------PFAP---------------D--------------
-------------------T-------F----------GL-VP--------HTDSDFLTI
L-C--Q--D-Q-VG-GLQL-------M---KD-------------------------S--
--R----WVAVK-P----H-P--DALIVNIGDLFQ-------------------------
-----------------------------------AWSNNRYKSVEHKV-V---------
----------------A-NA---KA---ERFSVA--------------------------
---------YF-----L---CPSYDAPVGTC-----------------------------
-------GE-----P-------SP------------------YR-S--------------
------------FT-F-----------------------------GE------------Y
RRKVQ---------------------------------------------DDV-KR----
T-----------------------------------------------------------
----------------------------------------------------------G-
----------------------KKIGLPNF------------------------------
------------------------------------------------------------
-----L-KHPPIVDGLK-------------------------------------------
------------------------------------------------------------
------------------------------------------------------------
-------------------
>Mgu021965|group1
------------------------------------------------------------
------------------------------------------------------------
------------------------------------------------------------
----------------------MVLVESN-------------------------------
-----IPPLAQT----------------------------YN-KILT--NWSTKIVT---
------IDETKELKSENEHEHGALLENL-PVID--------L------------------
------------------------------------------------------------
--------------------------------------------------------VGLT
SEDEGER---------------------------------------AEC-AA--E-----
-IARASSEWGFF--------------------------QVVNHG--I-NHKL--------
-----------LRDMRR-EQIELFN-APFSKKSS--------------------------
-CGLLNNS--------------Y-------R----W-----GSP----TAV---S----P
--------DH-------------------FSWSEAFHI-------P--------------
-----------------LT----K------IFR----PNLLRRVSL------S-KLLHAR
M---------------------------E----V-L-VEYAGE-------MQKLAKLLAG
VLIENL-----------G-----------------------------QKKEE---F----
---------E----EMISC-DEST-------------------CFLRLNHYP--------
----R-------C-----------------------------------------------
-----------RVSTAAELM-------H----------GL-VP--------HTDSDFLTI
L-H--Q--D-Q-VG-GLQL-------L---KQ-------------------------S--
--Q----WISVH-P----R-K--DALIVNIGDLFQ-------------------------
-----------------------------------AWSNDVYKSVEHKV-I---------
----------------A-NP---NM---ERFSVA--------------------------
---------YF-----L---CPSYDSMIGAC-----------------------------
-------KE-----P-------SI------------------YR-N--------------
------------FT-F-----------------------------GE------------Y
RSQVQ---------------------------------------------QDS--KLIGH
K-----------I-----------------------------------------------
----------------------------------------------------------G-
--------------------------LPRF------------------------------
------------------------------------------------------------
-----L-R----------------------------------------------------
------------------------------------------------------------
------------------------------------------------------------
-------------------
>EgrE02079|group1
------------------------------------------------------------
------------------------------------------------------------
------------------------------------------------------------
------------------------------------------------------------
-----MAGSSSA----------------------------PT-RLSN--VMTPQECE---
------P----------------------PLID--------L------------------
------------------------------------------------------------
--------------------------------------------------------RWLS
SACEAER---------------------------------------QLC-AE--A-----
-ICKAAADWGFF--------------------------QVVYHG--I-SSEL--------
-----------LGKMRR-ELVKLFG-APFDTKAH--------------------------
-PGLLNNS--------------Y-------R----R-----GTP----PAP---S----P
--------AR-------------------FSGPEAFHV-------P--------------
-F---------------MK--IYD------PSC------YGPFTSL------G-------
--------------G------------------V-T-RELAPA-------MFGLARTLAV
VLAESL-----------G------------HHGRS------------TFYEK--------
------------------C-NEKT-------------------CFLRLNYYP--------
----V-------C----------------P------------------------------
-----------L----SPQT-------Y----------QP-VP--------HVDSDFLTV
L-Y--P--D-Q-VE-GIRL-------H---MD-------------------------S--
--R----WVVVK-P----N-R--DALIVSTGDLLQ-------------------------
-----------------------------------AWSNDVYRSVEQKV-R---------
----------------T-KR---EV---ERYSVA--------------------------
---------FS-----L---CPSPDSQIGSC-----------------------------
-------RK-----P-------SV------------------YR-K--------------
------------FT-F-----------------------------GE------------Y
REQ---------------------------------------------------------
------------------------------------------------------------
----------------------------------------------------------G-
------------------------------------------------------------
------------------------------------------------------------
------------------------------------------------------------
------------------------------------------------------------
------------------------------------------------------------
-------------------
>Pvu032800|group1
------------------------------------------------------------
------------------------------------------------------------
-------------------------MIWTPMFVLSDCPYQDFLDHS--------------
----------------LIK--PYKCNYNLNLHFTSFTTLSHT------------------
Q----LASTMIH-----------SN---------------PP-LMHH--YGALVRNS---
------GETKQAKSFNDQNYPAVDACDL-PLID--------L------------------
------------------------------------------------------------
--------------------------------------------------------GGLK
SCNERER---------------------------------------KAC-TA--A-----
-ICKAASEWGFF--------------------------QVVNHG--I-SHDL--------
-----------LRKMRD-EQVKLFE-VPFEKKIT--------C------G---LLNN---
-P--------------------Y-------R----W-----GTP----TAT---R----S
--------NH-------------------FSWSEAFHI-------P--------------
------------LTMISEA------------------------ASW------G-EFSSLR
E--------------------------------A-I-NEFAPA-------MLEVSRLLAS
ILAQNL-----------G--------------YPK------------DAVEK---L----
------------------C-DAGT-------------------CFLRLNHYP--------
----C-------C----------------P---------------K--------------
-----------S----KEEI-------F----------GL-VP--------HTDSDFLTI
L-Y--Q--D-E-VG-GLQL-------M---KD-------------------------S--
--K----WVAVK-P----N-P--DALIVNIGDLFQ-------------------------
-----------------------------------AWSNDEYKSVEHKV-V---------
----------------A-NE---KT---GRYSVA--------------------------
---------YF-----L---CPSYNTVINSC-----------------------------
-------KG-----P-------SV------------------YR-K--------------
------------FT-F-----------------------------GE------------Y
RHQIQ---------------------------------------------EDV-KK----
------------I-----------------------------------------------
----------------------------------------------------------G-
----------------------HKIGLSRF------------------------------
------------------------------------------------------------
-----Q-I----------------------------------------------------
------------------------------------------------------------
------------------------------------------------------------
-------------------
>Gma1g11160|group1
------------------------------------------------------------
------------------------------------------------------------
------------------------------------------------------------
----------------MID-----------------------------------------
-----SNPPLVQ----------------------------HY-GALV--RNSGEEAK---
------K----AKSFNDQNHPLVDACDL-PLID--------L------------------
------------------------------------------------------------
--------------------------------------------------------SGLK
SSNERER---------------------------------------KAC-TA--A-----
-ICKAASEWGFF--------------------------QVVNHG--I-SHDL--------
-----------LRKMRE-EQVKLFE-VPFEKKVT--------------------------
-C-------------G-LLNNPY-------R----W-----GTP----TAT---R----S
--------KH-------------------FSWSEAFHI-------P--------------
-----------------LT--MIS------EA-----------ASW------G-EFTSLR
E--------------------------------A-I-NEFAPA-------MLEVSRLLAS
ILAQNL-----------G--------------YPE------------DALEK---L----
------------------C-DAGT-------------------CFLRLNHYP--------
----C-------C-------------PKSK---------------D-------------E
-------------------I-------F----------GL-VP--------HTDSDFLTI
L-Y--Q--D-H-VG-GLQL-------M---KD-------------------------S--
--K----WVAVK-P----N-P--DALIVNIGDLFQ-------------------------
-----------------------------------AWSNDEYKSVEHKV-V---------
----------------A-NN---KM---ERYSIA--------------------------
---------YF-----L---CPSYSTVINGC-----------------------------
-------KG-----P-------SV------------------YR-K--------------
------------FT-F-----------------------------GE------------Y
RHQIQ---------------------------------------------EDV--K----
K-----IGHKIGL-----------------------------------------------
----------------------------------------------------------S-
----------------------------RF------------------------------
------------------------------------------------------------
-----L-L----------------------------------------------------
------------------------------------------------------------
------------------------------------------------------------
-------------------
>Gma2g03350|group1
------------------------------------------------------------
------------------------------------------------------------
------------------------------------------------------------
---------------------------------------------------------MI-
D----SNPPLMQ----------------------------HY-GALV--RNSGEAKE---
------A-----TSFNDQNHPLVDACDL-PLID--------L------------------
------------------------------------------------------------
--------------------------------------------------------SGLK
SSNERER---------------------------------------RAC-TA--A-----
-ICKAASEWGFF--------------------------QVVNHG--I-RHDL--------
-----------LRKMRE-EQVKLFE-VPFEKKVT--------------------------
---------------CGVLNNPY-------R----W-----GTP----TAT---R----S
--------NQ-------------------FSWSEAFHI-------P--------------
-----------------LT-----------MIS--------EAASWGEFTSLR-------
----------------------------E----A-I-NEFAPA-------MLEVSRLLAS
ILAQNL-----------G--------------YPE------------DALEK--------
---------L----CDAGA------------------------CFLRLNHYP--------
----C-------C----------------P-----------KSKDE--------------
-------------------I-------F----------GL-VP--------HTDSDFLTI
L-Y--Q--D-Q-VG-GLQL-------M---KD-------------------------S--
--K----WVAVK-P----N-P--DALIVNIGDLFQ-------------------------
-----------------------------------AWSNDEYKSVEHKV-V---------
----------------A-NN---KM---ERYSIA--------------------------
---------YF-----L---CPSYSTVINGC-----------------------------
-------KG-----P-------SV------------------YR-K--------------
------------FT-F-----------------------------GE------------Y
RHQIQ---------------------------------------------EDV-KK----
------IGHKIGL-----------------------------------------------
----------------------------------------------------------S-
----------------------------RF------------------------------
------------------------------------------------------------
-----L-L----------------------------------------------------
------------------------------------------------------------
------------------------------------------------------------
-------------------
>EgrG02012|group1
------------------------------------------------------------
------------------------------------------------------------
------------------------------------------------------------
---------------------------------------MGS------------------
-----ISDPPLLS---------------------------DF-TQLL--RSCPTVSS---
------SSYSPSSPALNADVVTPRECEL-PVID--------L------------------
------------------------------------------------------------
--------------------------------------------------------SGLR
SECEAER---------------------------------------RSC-AA--A-----
-ICRASTEWGFF--------------------------QVVNHG--I-SSEL--------
-----------LGEMRR-EQGKLFE-TPFETKAR--------------------------
-SALLNNS--------------Y-------R----W-----GNP----AAT---S----P
--------AQ-------------------FSWSEAFHV-------P--------------
-----------------LT--KIS------DPS----CYGPFISLG------G-------
---------------------------------V-M-MEFAAA-------MSRLARTLAG
VLAENL------------------------------------------RHRDCSAF----
---------D------ETC-HEST-------------------CFLRLNRYP--------
----V-------C-------------PLSP---------------E--------------
-------------------M-------F----------GL-VP--------HTDSDFLTI
L-Y--Q--D-Q-VG-GLQL-------L---KD-------------------------S--
--R----WVAVK-P----N-R--DALIVNIGDLLQ-------------------------
-----------------------------------AWSNDVYKSVEHKV-I---------
----------------T-ND---QV---ERYSVA--------------------------
---------YF-----L---CPSYDSLIGSC-----------------------------
-------TE-----P-------SV------------------YR-K--------------
------------FT-F-----------------------------GE------------Y
RKQVR---------------------------------------------EDV-KR----
N-----------------------------------------------------------
----------------------------------------------------------G-
----------------------------HK------------------------------
------------------------------------------------------------
------------------------------------------------------------
------------------------------------------------------------
------------------------------------------------------------
-------------------
>Sly008670|group1
------------------------------------------------------------
------------------------------------------------------------
------------------------------------------------------------
----------------MYTLFIPKLFFISHIFL-------------------------V-
Q----FDHNMMI----------------------------ES-WNPP--LLHDYSKL---
------SRLQSNRDCSNNGVLMMEELEL-PMID--------L------------------
------------------------------------------------------------
--------------------------------------------------------NGLK
SRDEREV---------------------------------------IRC-EN--A-----
-IAKASSEWGFF--------------------------QVVNHG--V-SLEL--------
-----------LRKMRN-EQMKLFK-APFEMKAN--------------------------
-C-------------G-LLNNSY-------R----W-----GNS----TAT---C----P
--------KQ-------------------FNWSEAFHI-------P--------------
-----------------VT--KIS------ENA----SYGEFTTLR------D-------
---------------------------------V-M-VEYATS-------MQDLAKSLAS
VLVKKL-----------------------------------------DHKDS--------
---------E----IGEIC-NENS-------------------CFLRLNHYP--------
----S-------C-------------QLPQ---------------E--------------
-------------------I-------F----------GL-VP--------HTDSDFLTI
L-H--Q--D-E-VG-GLQL-------M---KD-------------------------S--
--K----WVAVK-P----N-Q--NALIVNIGDLFQ-------------------------
-----------------------------------AWSNDVYKSVEHKV-M---------
----------------A-NG---KK---ERFSIA--------------------------
---------YF-----L---CPSYDFKIRSY-----------------------------
-------KE-----P-------SI------------------YK-K--------------
------------FT-F-----------------------------GE------------Y
RYQIQ---------------------------------------------QDV--K----
F-----IGHKVGL-----------------------------------------------
----------------------------------------------------------S-
----------------------------RF------------------------------
------------------------------------------------------------
-----L-Q----------------------------------------------------
------------------------------------------------------------
------------------------------------------------------------
-------------------
>Stu0026762|group1
------------------------------------------------------------
------------------------------------------------------------
------------------------------------------------------------
-------------------------------------------------------MMIE-
S----WNPPLLH----------------------------DY-SKLS--RLQSNCDR---
------S----------NDVLMMEELEL-PMID--------L------------------
------------------------------------------------------------
--------------------------------------------------------NGLK
SGDEREM---------------------------------------VRC-EN--A-----
-IAKASSEWGFF--------------------------QVVNHG--V-SLDL--------
-----------LRKMRK-EQMKLFK-APFEMKAT--------------------------
-CGLLNNS--------------Y-------R----W-----GNS----TAT---C----P
--------KQ-------------------FNWSEAFHI-------P--------------
-----------------LT-----------KIS--EAASYGEFTTL------R-------
----------------------------E----V-M-VEYATS-------MQDLAKSLAS
VLVRKL----DHKDSEIG-----------------------------EIFNE--------
---------N-------------S-------------------CFLRLNHYP--------
----S-------C-------------QISQ---------------E--------------
-------------------I-------F----------GL-VP--------HTDSDFLTI
L-H--Q--D-E-VG-GLQL-------M---KD-------------------------S--
--K----WVAVK-P----N-Q--NALIVNIGDLFQ-------------------------
-----------------------------------AWSNDVYKSVEHKV-M---------
----------------A-NG---KK---ERFSIA--------------------------
---------YF-----L---CPSYDSIIGSC-----------------------------
-------KE-----P-------SI------------------YK-K--------------
------------FT-F-----------------------------GE------------Y
RYQIQ---------------------------------------------QDV--K----
-----LIGHKVGL-----------------------------------------------
----------------------------------------------------------S-
----------------------------RF------------------------------
------------------------------------------------------------
-------LQ---------------------------------------------------
------------------------------------------------------------
------------------------------------------------------------
-------------------
>Ppe008125|group1
------------------------------------------------------------
------------------------------------------------------------
------------------------------------------------------------
----------------MIE--SNPPLLHHYGTL-------------------------V-
R----NPSNLVQ----------------------------VD-QQRH--IGGLVPAE---
------E------------------CQL-PLID--------L------------------
------------------------------------------------------------
--------------------------------------------------------HGLK
IPDTRES---------------------------------------LEC-AR--A-----
-ICRASSEWGFF--------------------------QVLNHG--I-SPEL--------
-----------LQSMRR-EQLKLFA-APFERKAT--------------------------
-CGLLNNS--------------Y-------R----W-----GTP----TAT---R----P
--------TQ-------------------YSWSEAFHI-------P--------------
------------VTK--IS----E------EAS----YGEDFGSLR------G-------
---------------------------------V-M-EEFAAA-------MSNLANLLAG
ILANNL-----------G--------------HRK------------ESLED---I----
------------------C-DSST-------------------CFLRLNRYP--------
----A-------C-------------PISP---------------E--------------
-------------------M-------F----------GL-VP--------HTDSDFLTI
L-C--Q--D-Q-VG-GLQL-------M---KD-------------------------S--
--K----WVAVK-P----N-P--DALIVNIGDLFQ-------------------------
-----------------------------------AWSNDVYKSVEHKV-M---------
----------------A-NE---KM---ERYSIA--------------------------
---------YF-----M---CPSYDSLIGSC------SSTS-------------------
-------PE-----P-----S-SV------------------YR-K--------------
------------FT-F-----------------------------RE------------Y
RNQIQ---------------------------------------------QDV-QK----
------------L-----------------------------------------------
----------------------------------------------------------G-
----------------------HKVGLSRF------------------------------
------------------------------------------------------------
-----L-LQ---------------------------------------------------
------------------------------------------------------------
------------------------------------------------------------
-------------------
>Mdo0269990|group1
------------------------------------------------------------
------------------------------------------------------------
------------------------------------------------------------
----------------MIE--SI----PP--LH------QHY------------------
----------------------------------------KT-LVRN--LHCHGTDH---
------G----------QGPVTEE-CQL-PLID--------L------------------
------------------------------------------------------------
------------------------------------------------------------
-----NG------LN---------------------SLDERER---LEC-AA--A-----
-ICSASSEWGFF--------------------------QVVNHG--I-SPEL--------
-----------LKNMKT-EQLNLFG-VPFEQKAT--------C-----------------
-G----LL-------N----NSY-------R----W-----GTP----SAT---R----P
--------TQ-------------------YSWSEAFHI-------P--------------
------------VTK--IS----D------QAC----YGDGFSSLR------E-------
---------------------------------V-M-EVFAGA-------MANLAELLAG
ILVNNL-----------G--------------YRK------------EALQD--------
------I-CD-----------SST-------------------CFLRLNRYP--------
----A-------C-------------PISP---------------E--------------
-------------------M-------F----------GL-VP--------HTDSDFLTI
L-S--Q--D-E-VG-GLQL-------L---KD-------------------------S--
--K----WVAVK-P----N-Q--DALIVNIGDLFQ-------------------------
-----------------------------------AWSNDVYKSVEHKV-M---------
----------------A-NE---KR---ERYSIA--------------------------
---------YF-----M---CPSYDSLIGSC------R----------------------
-------SQ-----S-------SI------------------YR-N--------------
------------FT-F-----------------------------RD------------Y
RNQVQ---------------------------------------------QDV-QK----
------------L-----------------------------------------------
----------------------------------------------------------G-
----------------------HKVGLSRF------------------------------
------------------------------------------------------------
-----L-LR---------------------------------------------------
------------------------------------------------------------
------------------------------------------------------------
-------------------
>Lus0012912|group1
------------------------------------------------------------
------------------------------------------------------------
------------------------------------------------------------
-------------------------------ML------KTN------------------
-----PPLIHGY----------------------------EK-VSQL--PPSEHQHE---
------L---------LHSSSVMEECQL-PLID--------L------------------
------------------------------------------------------------
--------------------------------------------------------SRLS
SCDERER---------------------------------------AGC-AA--A-----
-ICRASSEWGFF--------------------------QVVNHG--I-NLDL--------
-----------VRKMRK-EQVDLFQ-LPFDKKAS--------------------------
-SGLLNNS--------------Y-------R----W-----GTP----TAT---C----P
--------KQ-------------------FSWSEAFHV-------P--------------
------------LSM--IS--QAD------CYQ--------EFTSL------R-------
----------------------------E----V-T-VEFAAA-------MSKLAGSLAG
ILVENL-----------G--------------HSS------------GEFED---M----
------------------C-EESS-------------------CFLRLNRYP--------
----A-------C-------------PVSP---------------E--------------
-------------------I-------F----------GL-VP--------HTDSDFLTI
L-S--Q--D-E-VG-GLQL-------M---KD-------------------------S--
--R----WVAVK-P----N-Q--DALIVNIGDLFQ-------------------------
-----------------------------------AWSNDIYKSVEHKV-M---------
----------------A-NV---KT---ERYSIA--------------------------
---------YF-----L---CPSYETSIGSC-----------------------------
-------RE-----P-------SR------------------YR-R--------------
------------FT-F-----------------------------GE------------F
RSQIQ---------------------------------------------AEV-KN----
------------I-----------------------------------------------
----------------------------------------------------------G-
----------------------YKIGLPSF------------------------------
------------------------------------------------------------
-----Q-L----------------------------------------------------
------------------------------------------------------------
------------------------------------------------------------
-------------------
>Lus0030567|group1
------------------------------------------------------------
------------------------------------------------------------
------------------------------------------------------------
--------------------------------------------------------MML-
T----TNPPLIHGY--------------------------EK-VSRL--PPLEHQHE---
------L---------LHSSSVMEECQL-PLID--------L------------------
------------------------------------------------------------
--------------------------------------------------------SGLS
SCDERER---------------------------------------ANC-AA--A-----
-ICRASSEWGFF--------------------------QVVNHG--I-DLDL--------
-----------VRKMRK-EQVDLFQ-LPFDKKAS--------------------------
---------------SGLLNNSY-------R----W-----GTP----TAT---C----P
--------KQ-------------------FSWSEAFHV-------P--------------
-----------------LSMISQE------DCY-------QEFTSL------R-------
----------------------------E----V-M-VEFAAA-------MSKLAGSLAG
VLVENL-----------G--------------HSS------------GDFED--------
---------M----CEERS------------------------CFLRLNRYP--------
----A-------C-------------PVSP---------------E--------------
-------------------I-------F----------GL-VP--------HTDSDFLTI
L-S--Q--D-E-VG-GLQL-------M---KD-------------------------S--
--R----WVAVK-P----N-P--DAFIVNIGDLFQ-------------------------
-----------------------------------AWSNDIYKSVEHKV-M---------
----------------A-NA---KT---ERYSIA--------------------------
---------YF-----L---CPSYETSIGSC-----------------------------
-------GE-----P-------SK------------------YR-R--------------
------------FT-F-----------------------------GE------------F
RSQIQ------------------------------------------AEVKNIGYK----
----------IGL-----------------------------------------------
----------------------------------------------------------P-
----------------------------SF------------------------------
------------------------------------------------------------
-----Q-L----------------------------------------------------
------------------------------------------------------------
------------------------------------------------------------
-------------------
>Lus0013069|group1
------------------------------------------------------------
------------------------------------------------------------
------------------------------------------------------------
-----------MRHRPSLR--ELLDHSRVKTLSNCQLSSSERSLPLFFVLFSLVFFLTP-
A----LSPLFPY----------------------------LT-TPPP--LHPSPPPP---
------PPSLQHHHDHPPPALVMEECQL-PLID--------L------------------
------------------------------------------------------------
--------------------------------------------------------SDLS
SCDEKVR---------------------------------------ADC-AA--A-----
-ICRASSEWGFF--------------------------QVVNHG--I-HPEL--------
-----------VSKMKE-EQAKLFQ-LPFDKKVN--------------------------
-SGLLNNS--------------Y-------R----W-----GTP----TAT---C----P
--------KQ-------------------LSWSEAFHV-------P--------------
------------LSK--IS--QED---CYGEFT----------SLR------K-------
---------------------------------V-M-VEFAEA-------MSKLAGVLAG
VLAENL-----------G--------------HSS------------GNFAD---I----
------------------C-QESS-------------------CFLRLNRYP--------
----A-------C-------------PMSP---------------E--------------
-------------------I-------F----------RL-VP--------HTDSDFLTI
L-S--Q--D-Q-VG-GLQL-------M---KD-------------------------S--
--R----WVAVK-P----N-Q--DALIVNIGDLFQ-------------------------
-----------------------------------AWSNDIYKSVEHKV-M---------
----------------A-NA---KT---ERYSTA--------------------------
---------YF-----L---CPSYETSIESY-----------------------------
-------RE-----P-------SN------------------YR-K--------------
------------FT-F-----------------------------GE------------Y
RSQIQ---------------------------------------------EDV--KKHGH
K-----------I-----------------------------------------------
----------------------------------------------------------G-
--------------------------LPSF------------------------------
------------------------------------------------------------
-----R-TGP--------------------------------------------------
------------------------------------------------------------
------------------------------------------------------------
-------------------
>Lus0029081|group1
------------------------------------------------------------
------------------------------------------------------------
------------------------------------------------------------
---------------------MMLKTNPP--LLHHYEQVSRQ----------------L-
V----LPPLPAL----------------------------EH-HHDH--PPPALVME---
------E------------------CQL-PLID--------L------------------
------------------------------------------------------------
--------------------------------------------------------SGLS
SCDERVR---------------------------------------ADC-AA--S-----
-ICRASSEWGFF--------------------------QVVSHG--I-HPEL--------
-----------VSKMKE-EQVKLFQ-LPFDKKVN--------------------------
-SGLLNNS--------------Y-------R----W-----GTP----TAT---C----P
--------KQ-------------------LSWSEAFHV-------P--------------
-----------------LS--KIS------QED----CYGEFTSLR------K-------
---------------------------------V-M-VEFAEA-------MSKLAGVLAA
VLAENL-----------G--------------YSS------------GNFAD---I----
------------------C-QESS-------------------CFLRLNRYP--------
----A-------C-------------PMSP---------------E--------------
-------------------I-------F----------GL-VP--------HTDSDFLTI
L-S--Q--D-Q-VG-GLQL-------M---KD-------------------------S--
--R----WVAVK-P----N-Q--DALIVNIGDLFQ-------------------------
-----------------------------------AWSNDIYKSVEHKV-M---------
----------------A-NA---KT---ERYSTA--------------------------
---------YF-----L---CPSYETSIESC-----------------------------
-------RE-----P-------SK------------------YR-K--------------
------------FT-F-----------------------------GE------------Y
RSQIQ---------------------------------------------EDV--K----
K-----HGHKIGL-----------------------------------------------
----------------------------------------------------------R-
----------------------------SF------------------------------
------------------------------------------------------------
-----R-TGP--------------------------------------------------
------------------------------------------------------------
------------------------------------------------------------
-------------------
>Gra028600|group1
------------------------------------------------------------
------------------------------------------------------------
------------------------------------------------------------
---------------------------------------MAH----------------S-
D----SDPPLLN----------------------------HY-GTLL--CHSTQWDE---
------P----------QTRVTMEECQL-PLID--------L------------------
------------------------------------------------------------
--------------------------------------------------------CDLG
SDDEMVR---------------------------------------RAC-AA--A-----
-ICKASSEWGFF--------------------------QVVNHG--I-SSQL--------
-----------VDKMRC-EQVKLFR-APFETKAT--------------------------
-S-------------G-LLNNSY-------R----W-----GSP----RAT---C----P
--------NQ-------------------FSWSEAFHV-------P--------------
------------LTK--VS----D------EAC------YGDFKSL------R-------
----------------------------E----V-M-TCFAAA-------MSELSRLLAG
ILTENL-----------G------------------------------NWKQ--------
---------A----SISNICDETT-------------------CFLRLNHYP--------
----A-------C-------------PISP---------------E--------------
-------------------I-------F----------GL-VP--------HTDSDFLTI
L-C--Q--D-Q-VG-GLQL-------M---KD-------------------------S--
--K----WVTVK-P----N-K--DALIVNIGDLFQ-------------------------
-----------------------------------AWSNDVYKSVEHKV-V---------
----------------S-NA---TT---DRYSIA--------------------------
---------YF-----L---CPSYDSLIESF--------------V--------------
--------K-----P-------SI------------------YR-R--------------
------------FT-F-----------------------------RE------------Y
REQVQ---------------------------------------------EDV-RK----
T------GYKVGL-----------------------------------------------
----------------------------------------------------------P-
----------------------------RF------------------------------
------------------------------------------------------------
-----L-LKGSEDLTTTTTESNTRLYIPSITAKS--------------------------
------------------------------------------------------------
------------------------------------------------------------
-------------------
>Gra151700|group1
------------------------------------------------------------
------------------------------------------------------------
------------------------------------------------------------
---------------------------MT-----------------------------N-
S----DPPLLNH----------------------------YG-ALFS--SHSPQLDD---
------P----------KNRLVIEECQL-PLID--------L------------------
-----------------S---GLSN-----------------------------------
-----------------------------------------------------------H
DETVRRA-----------------------------------------C-VA--A-----
-ICGASSEWGFF--------------------------QVLNHG--I-SPQL--------
-----------VEKMRS-EQVKLFK-IPFERKAS--------------------------
-CGLLNNS--------------Y-------R----W-----GSP----RAT---C----P
--------KQ-------------------FSWSEAFHV-------P--------------
------------LTK--VS----D------EAC----YGEFISLRA--------------
---------------------------------V-M-IEFAAA-------MSKLAGLLGS
ILTANL-----------G--------------HGK------------EVIKN---L----
------------------C-DEGT-------------------CFLRLNHYP--------
----A-------C-------------PISP---------------E--------------
-------------------I-------L----------GL-VC--------HTDSDFLTI
L-C--Q--D-Q-VG-GLQL-------M---KD-------------------------S--
--K----WVTVK-P----N-R--DALIVNIGDLLQ-------------------------
-----------------------------------AWSNGVYKSVEHKV-V---------
----------------T-NA---KM---ERYSIA--------------------------
---------YF-----L---CPSYDSSIGSF-----------------------------
-------KE-----P-------SI------------------YR-K--------------
------------FT-F-----------------------------RE------------Y
RDQVQ---------------------------------------------EDV-RK----
T-----------------------------------------------------------
----------------------------------------------------------G-
----------------------YKVGLPRF------------------------------
------------------------------------------------------------
-----L-VSGRGDLLTGSME----------------------------------------
------------------------------------------------------------
------------------------------------------------------------
-------------------
>Tca011301|group1
------------------------------------------------------------
------------------------------------------------------------
------------------------------------------------------------
----------------MIH--SD----PP--LL------NHY--GALL------------
-----------------------CR---------------ST-QCDE--PQSRLIME---
------E------------------CQL-PLID--------L------------------
------------------------------------------------------------
------------------------------------------------------------
-----RG------LS---------------------SRDEMVR---KAC-AA--A-----
-IYRASSEWGFF--------------------------QVVNHG--I-SPRL--------
-----------LEKMRS-EQVKLFQ-TPFERKAS---------------------CRLL-
-N----NS--------------Y-------T----W-----GTP----TAT---C----P
--------KQ-------------------FSWSEAFHV-------P--------------
------------LTK--VS----D------EAC------YGEFTSL------R-------
----------------------------E----V-M-TEFAAA-------MSKLARLLAG
VLTENL-----------G--------------HGK------------EVIDN--------
------I-CD-----------EST-------------------CFLRLNHYP--------
----A-------C-------------PISP---------------E--------------
-------------------I-------S----------GL-VP--------HTDSDFLTI
L-C--Q--D-Q-VG-GLQL-------T---KD-------------------------S--
--K----WVTVK-P----N-Q--DALIVNIGDLFQ-------------------------
-----------------------------------AWSNDVYKSVEHKV-V---------
----------------T-NA---KM---ERYSIA--------------------------
---------YF-----L---CPSFDSSIGSF-----------------------------
-------RE-----P-------SV------------------YR-K--------------
------------FT-F-----------------------------RE------------Y
RDQVQ---------------------------------------------EDV-RK----
T-----------------------------------------------------------
----------------------------------------------------------G-
----------------------YKVGLPRF------------------------------
------------------------------------------------------------
-----L-LKGTEDFTRSNKESNTRLYIPSITANS--------------------------
------------------------------------------------------------
------------------------------------------------------------
-------------------
>Ccl0031986|group1
------------------------------------------------------------
------------------------------------------------------------
------------------------------------------------------------
----------------------MTVDSNP--PLGHHFEKLVR------------------
-----HPDEISTL---------------------------EP-HDCQ--QQSGIMME---
------E------------------CQL-PLID--------L------------------
------------------------------------------------------------
--------------------------------------------------------IGLN
SHDERER---------------------------------------AAS-AE--A-----
-ICRASSEWGFF--------------------------QVVNHG--I-SPEL--------
-----------LRKMRK-EQELLFK-TPFERKAT--------------------------
-CGLLNNS--------------Y-------R----W-----GTP----TAT---C----P
--------KQ-------------------FSWSEAFHI-------P--------------
------------LTK--IS----D------QSC----YGEFTSLRL--------------
---------------------------------V-M-TEFAAA-------MSKLARLLAR
ILAENL--------SQQG-----------------------------GMLDD---I----
------------------C-NEST-------------------CFLRLNRYP--------
----V-------C----------------P------------------------------
-----------I----SAEM-------F----------GL-VP--------HTDSDFLTI
L-Y--Q--D-Q-VG-GLQL-------T---KD-------------------------S--
--K----WVAVR-P----N-P--DALIVNIGDLFQ-------------------------
-----------------------------------AWSNDVYKSVEHKV-M---------
----------------A-NG---KM---ERYSIA--------------------------
---------YF-----L---CPSYDSLIGSC-----------------------------
-------TE-----P-------ST------------------YR-K--------------
------------FT-F-----------------------------EE------------Y
RKQVQ---------------------------------------------EDV-KQ----
T-----------------------------------------------------------
----------------------------------------------------------G-
----------------------HKVGLPRF------------------------------
------------------------------------------------------------
-----L-QVKNAQL----------------------------------------------
------------------------------------------------------------
------------------------------------------------------------
-------------------
>Csi019160|group1
------------------------------------------------------------
------------------------------------------------------------
------------------------------------------------------------
----------------MTV--DS----NP--PL------VHH--FEKL----------L-
R----HPDEIST-------------------------------------PKRHDCHQ---
------Q----------NGIMMEE-CQL-PLID--------L------------------
-----------------I---GLNS-----------------------------------
------------------------------------------------------------
-----HD-----------------------------ERER------AAS-AK--A-----
-MCRASSEWGFF--------------------------QVVNHG--I-SPEL--------
-----------LRKMRK-EQELLFK-TPFERKAT--------------------------
-------CG----LLN----NSY-------R----W-----GTP----TAT---C----P
--------KQ-------------------FSWSEAFHI-------P--------------
------------LTK--IS----D------QSC------YGEFTSL------R-------
----------------------------L----V-M-TEFAAA-------MSKLARLLAR
ILAENL--------SQQG-----------------------------GMLDD---I----
-----------------CN--EST-------------------CFLRLNRYP--------
----V-------C----------------P---------------I-------------S
----------AE-------M-------F----------GL-VP--------HTDSDFLTI
L-Y--Q--D-Q-VG-GLQL----M-KD------------------------------S--
--K----WVAVR-P----N-P--DALIVNIGDLFQ-------------------------
-----------------------------------AWSNDVYKSVEHKV-M---------
----------------A-NG---KM---ERYSVA--------------------------
---------YF-----L---CPSYDSSIGSC-----------------------------
-------TE-----P-------ST------------------YR-K--------------
------------FT-F-----------------------------EE------------Y
RKQVQ---------------------------------------------EDV-KQ----
T--------GHKV-----------------------------------------------
----------------------------------------------------------G-
--------------------------LPRF------------------------------
------------------------------------------------------------
-----L-QVKNAQL----------------------------------------------
------------------------------------------------------------
------------------------------------------------------------
-------------------
>Ptr096800|group1
------------------------------------------------------------
------------------------------------------------------------
------------------------------------------------------------
----------------MHDLTSQPIMMID-----------------------------S-
S----PPLLHHY----------------------------GE-LTRL--PPQIPTLE---
------C-----NDLPSGAVVMKEYCQL-PLID--------L------------------
------------------------------------------------------------
--------------------------------------------------------SCLN
STIERER---------------------------------------LAC-AE--A-----
-ICRASSEWGFF--------------------------QVVNHG--I-SPEL--------
-----------VRNMRR-EQVELFQ-TPFDKKAT--------------------------
-C-------------G-VLNNSY-------R----W-----GTP----TAT---C----P
--------RQ-------------------FSWSEAFHI-------P--------------
------------LSR--VS----E------QAC------YGEFSSL------R-------
----------------------------E----V-M-MEFAAA-------MSKLARVLAG
VLAENL-----------G--------------HPR------------GVFEN--------
---------I----CQEIN------------------------CFLRLNRYP--------
----A-------C-------------PISS---------------E--------------
-------------------I-------F----------GL-VP--------HTDSDFLTI
L-S--Q--D-E-VG-GLQL-------M---KD-------------------------S--
--K----WVAVN-P----N-Q--DALIVNIGDLFQ-------------------------
-----------------------------------AWSNDVYKSVEHKV-V---------
----------------A-NG---KM---ERYSIA--------------------------
---------YF-----L---CPSYDSLIGSC-----------------------------
-------ME-----P-------SI------------------YR-E--------------
-----------------------------------------------------------Y
RSQVQ---------------------------------------------EDV-KR----
T------GRKIGL-----------------------------------------------
----------------------------------------------------------P-
----------------------------RF------------------------------
------------------------------------------------------------
-----L-L----------------------------------------------------
------------------------------------------------------------
------------------------------------------------------------
-------------------
>Ptr145300|group1
------------------------------------------------------------
------------------------------------------------------------
------------------------------------------------------------
----------------MHDLTSQPVSMIDSSPPLLRHYGEIS------------------
R----LPPQIPT----------------------------PE-RSDL--PDGIVLME---
------E-----------------YCQL-PLID--------L------------------
------------------------------------------------------------
--------------------------------------------------------SCLS
STNEKVR---------------------------------------LAC-AD--A-----
-ICRASSEWGFF--------------------------QVVNHG--I-SPEL--------
-----------VRNMRR-EQVKLFQ-TPFDKKVT--------------------------
-CGVLNNS--------------Y-------R----W-----GTP----TAT---C----P
--------KQ-------------------FSWSEAFHI-------P--------------
-----------------IS----K------VFE---QACYGEFSSL------R-------
----------------------------E----V-M-VEFAAA-------MSKLARLLAG
VLAENL-----------G--------------HPR------------GVFES--------
---------T----CQESN------------------------CFLRLNRYP--------
----A-------C----------------P------------ISSE--------------
-------------------I-------S----------GL-VP--------HTDSDYLTI
L-S--Q--D-E-VG-GLQL-------M---KD-------------------------S--
--K----WVAVK-P----N-P--DALIVNIGDLSQ-------------------------
-----------------------------------AWSNDIYKSVEHRV-----------
----------------TANR---EK---ERYSIA--------------------------
---------YF-----L---CPSYDSLIGSC------R-ET-------------------
--------------S-------SI------------------YR-K--------------
------------FT-F-----------------------------GE------------Y
RNQVQ---------------------------------------------EDVKRT----
-------GRKIGL-----------------------------------------------
----------------------------------------------------------P-
----------------------------RF------------------------------
------------------------------------------------------------
-----L-L----------------------------------------------------
------------------------------------------------------------
------------------------------------------------------------
-------------------
>Mes030221|group1
------------------------------------------------------------
------------------------------------------------------------
------------------------------------------------------------
----------------MIDSNPP-------------------------------------
-----LLPSYG-----------------------------AL-SAKF--PAAEEYND---
------P----------QSGVIMEECQL-PLID--------L------------------
------------------------------------------------------------
--------------------------------------------------------NGLD
SGNEMER---------------------------------------VAC-AT--A-----
-ICRASSEWGFF--------------------------QVVNHG--I-SPEL--------
-----------LRNMRR-EQVKLFQ-APFHKKAT--------------------------
-C-------------G-LLNNSY-------R----W-----GSE----KAT---C----P
--------KQ-------------------FSWSEAFHI-------P--------------
------------LTK--IS----E------ESC------YGEFTSL------R-------
----------------------------E----V-M-MEVAEA-------MSRLAKLLAG
VLVENL-----------G--------------HPV------------RGFED--------
------------------ICHESN-------------------CFLRLNRYP--------
----P-------C-------------PVSP---------------E--------------
-------------------I-------F----------GL-VP--------HTDSDFLTI
L-Y--Q--D-E-VG-GLQL-------M---KD-------------------------S--
--K----WVAVT-P----N-Q--EALIVNIGDLFQ-------------------------
-----------------------------------AWSNDIYKSVEHKV-M---------
----------------A-NR---NK---ERCSLA--------------------------
---------YF-----L---CPSYDFLIGSC-----------------------------
-------KE-----P-------SI------------------YR-N--------------
------------FT-F-----------------------------GE------------Y
RRQVQ---------------------------------------------EDV-MR----
T------GHKIGL-----------------------------------------------
----------------------------------------------------------P-
----------------------------RF------------------------------
------------------------------------------------------------
-----L-LQNTHQIRN--------------------------------------------
------------------------------------------------------------
------------------------------------------------------------
-------------------
>Rco9801181|group1
------------------------------------------------------------
------------------------------------------------------------
------------------------------------------------------------
----------------------MVESNPP-------------------------------
-----LQLSYTA----------------------------LT-HQIP--EPLERHTP---
------Q-------------SGMEECQL-PLVD--------L------------------
------------------------------------------------------------
--------------------------------------------------------NCLK
SGAEKER---------------------------------------SAC-SS--A-----
-ISTASSEWGFF--------------------------QVVNHG--I-SPEL--------
-----------LKNMRR-EQVKLFQ-TPFHRKAT--------------------------
-CGLLNNS--------------Y-------R----W-----GTP----TAT---C----P
--------NQ-------------------FSWSEAFHI-------P--------------
-----------------LT-----------KIS--EQACYGEFTSL------R-------
----------------------------E----V-M-MEFAAA-------MSKLAKLLAG
ILAENL-----------G--------------HPR------------AVFEE--------
---------I----CHESN------------------------CFLRLNRYP--------
----S-------C-------------PISP---------------E--------------
-------------------M-------F----------GL-VP--------HTDSDFLTI
L-Y--Q--D-E-VG-GLQL-------M---KD-------------------------S--
--K----WVAVK-P----N-P--EALIVNIGDLFQ-------------------------
-----------------------------------AWSNDIYKSVEHKV-M---------
----------------A-NG---KM---ERYSVA--------------------------
---------YF-----L---CPSYDSLIGSC-----------------------------
-------KE-----P-------SI------------------YR-E--------------
------------FT-F-----------------------------GE------------Y
REQVR---------------------------------------------EDVKTT----
-------GHKIGL-----------------------------------------------
----------------------------------------------------------P-
----------------------------RF------------------------------
------------------------------------------------------------
-----L-L----------------------------------------------------
------------------------------------------------------------
------------------------------------------------------------
-------------------
>Vvi1966001|group1
------------------------------------------------------------
------------------------------------------------------------
------------------------------------------------------------
----------------------------------------------------------M-
E----SEPPFGE----------------------------FV-NSVF--GNIVEQEE---
------T----------EAKFDVDECEL-PLID--------L------------------
------------------------------------------------------------
--------------------------------------------------------GHLN
LGNLEHE----------------------------------------EC-KR--K-----
-ICEASTEWGFF--------------------------QIVNHG--V-SKEI--------
-----------LSRIHR-EQVELFR-QPFQIKTN--------E------------KLLNL
SS-----G-------C------Y-------R----W-----GTQ----TAI---T----Q
--------KQ-------------------FAWSEAFHI-------P--------------
-----------LSTIFQLS-----------EFE----------GLR------S-------
---------------------------------S-L-QEFAIK-------ASDLAQQIAK
ILAENL-----------G--------------CKS------------TFFFK--------
------------------NCLPSS-------------------CYIRMNRYP--------
----A-------C----------------P------------------------------
-------------------VS---SKVF----------GL-IP--------HTDSDFLTV
L-H--Q--D-Q-VG-GLQL-------L---KD-------------------------G--
--K----WIRVK-P----N-P--DALVINIGDLFQ-------------------------
-----------------------------------AWSNGVYKSLEHRV-V---------
----------------A-NH---EI---ERFSFA--------------------------
---------YF-----L---CPSHDTVIQSC-----------------------------
-------CE-----P-------SI------------------YR-K--------------
------------FS-F-----------------------------RE------------Y
RQQVE---------------------------------------------EDV-KT----
------TGDKVGL-----------------------------------------------
----------------------------------------------------------S-
----------------------------RF------------------------------
------------------------------------------------------------
-----R-R----------------------------------------------------
------------------------------------------------------------
------------------------------------------------------------
-------------------
>Csa086080|group1
------------------------------------------------------------
------------------------------------------------------------
------------------------------------------------------------
------------MTHTLKHQSSANVAMDP-------------------------------
----------------------------------------PF-HEAY--KTLLAERA---
------AAATGAKGASDVVLTVVEEWDL-PLVD--------L------------------
------------------------------------------------------------
--------------------------------------------------------ERLT
AGKVEEV---------------------------------------EQC-KN--D-----
-IITASKEWGFF--------------------------QVVNHG--I-SNQL--------
-----------LAKMRA-KQIELFK-QPFERKSK--------E------D---QFSNFS-
-A-----G-------S------Y-------R----W-----GTP----SAT---S----I
--------TQ-------------------LSWSEAFHV-------S--------------
-----------------LS----D------ILG----TNGSDDDDL------R-------
----------------------------S----T-M-EEYAGK-------VSRLAQKLAE
ILGENL-----------G--------------RSS------------KFFVE--------
---------N--------C-VPST-------------------CYLRMNRYP--------
----P-------C-------------HVPG---------------Q--------------
-------------------I-------F----------GL-MP--------HTDSDFLTI
L-H--Q--D-Q-VG-GLEL-------V---KD-------------------------G--
--K----WIAVK-P----N-P--QALIINIGDLFQ-------------------------
-----------------------------------VWSNDEYKSVEHRV-V---------
----------------T-NS---KK---ERYSIA--------------------------
---------YF-----L---CPWSETVIKSK-----------------------------
-------SE-----P-------GV------------------YR-R--------------
------------FS-F-----------------------------RE------------F
RNQVQ---------------------------------------------EDV--R----
K-----YGYKIGL-----------------------------------------------
----------------------------------------------------------P-
----------------------------RF------------------------------
------------------------------------------------------------
-----V-L----------------------------------------------------
------------------------------------------------------------
------------------------------------------------------------
-------------------
>Mgu026381|group1
------------------------------------------------------------
------------------------------------------------------------
------------------------------------------------------------
---------------------------------------MAA------------------
----------------------------------------RE-SPDP--PLEITYKN---
------LISGTTQNYRRPELPVVEECEL-PLID--------L------------------
------------------------------------------------------------
--------------------------------------------------------KELD
LGDSEKN---------------------------------------LAC-KK--L-----
-IAEASREWGFF--------------------------QVINHG--I-PSHV--------
-----------LEIMRA-EQVKLFE-KPFEEKKT---------------Y---KDLNFS-
-A-----G-------S------Y-------R----W-----GTP----SAT---N----V
--------NQ-------------------LSWSEAFHV-------P--------------
------------LSDILAS--GPN------IHN----------NTL------S-------
----------------------------S----T-M-EQFAAR-------VSELAKKLAG
ILAEEI-----------G--------------KKT------------GFFEE--------
---------T--------C-LPSS-------------------CYIRLNRYP--------
----V-------C----------------P-----------------------VVVQHPQ
-------------------M-------L----------GI-MP--------HTDSDFVTV
L-Q--Q--D-G-IG-GLQL-------V---KD-------------------------G--
--N----WIAVK-P----N-P--HALIINIGDLFQ-------------------------
-----------------------------------AWSNDVYKSVEHRV-V---------
----------------A-NA---EK---ERFSAA--------------------------
---------YF-----Y---CPSKDTVIESD--------------V--------------
------------------------------------------YK-R--------------
------------FS-F-----------------------------GE------------F
KKQVE---------------------------------------------DDV--Q----
T-----FGHKIGL-----------------------------------------------
----------------------------------------------------------S-
----------------------------RF------------------------------
------------------------------------------------------------
-----L-VPPGGSSSSSLSGGL--------------------------------------
------------------------------------------------------------
------------------------------------------------------------
-------------------
>Mgu007626|group1
------------------------------------------------------------
------------------------------------------------------------
-------------------------MDIHLTIVQSYTHISTTSSLL--------------
----------------FFLLLPNSFSNLRRQPPKSKYAVMVVSSADQSEHLNQQVSMEE-
T----ADPPFEK----------------------------TY-KSLF--SNLTATAP---
------P----QKMNLMPELSSVEECEL-PLID--------L------------------
------------------------------------------------------------
--------------------------------------------------------RRLS
LGESEAA----------------------------------------AC-RK--Q-----
-IARASSEWGFF--------------------------QVVNHG--I-SGEV--------
-----------MERMRG-EQKKLFK-KPFHEKKN---------------Y---KDLNFS-
-A-----G-------S------Y-------R----W-----GTP----SAT---C----L
--------KQ-------------------LSWSEAFHV-------S--------------
-----------------LS-----------DVI----GSGGIDSLS------S-------
---------------------------------I-M-EQFAVM-------VSDLSQKLVD
ILAEEM-----------G--------------EKS------------CFFKE--------
------------------TCLPST-------------------CYLRLNRYP--------
----P-------C-------------PIYP---------------Q--------------
-------------------M-------F----------GI-MP--------HTDSDFITV
L-H--Q--D-H-IG-GLQL-------V---RD-------------------------G--
--K----WFAVK-P----N-P--DALIINIGDLFQ-------------------------
-----------------------------------AWSNNVYKSVEHRV-V---------
----------------A-NP---LN---ERFSAA--------------------------
---------YF-----F---CPSYDTVIESG--------------I--------------
--------E-----P-------CV------------------YR-S--------------
------------FS-F-----------------------------GE------------Y
RKQVQ---------------------------------------------EDV-KL----
------FGHKIGL-----------------------------------------------
----------------------------------------------------------P-
----------------------------RF------------------------------
------------------------------------------------------------
-----L-VKTH-------------------------------------------------
------------------------------------------------------------
------------------------------------------------------------
-------------------
>Aco4700049|group1
------------------------------------------------------------
------------------------------------------------------------
------------------------------------------------------------
---------------------------------------MMTCKQNRVCEKVSQSMKME-
S----TDPPFQK----------------------------TY-KTIF--IKTEDEED---
------L-------KKNDNLVVVEECEL-PLID--------L------------------
------------------------------------------------------------
--------------------------------------------------------SRLS
PNNDSGT--------------------------------------REEC-KR--A-----
-ITEASKEWGFF--------------------------QVVNHG--I-SREI--------
-----------LERMHD-EQVKLFR-KPFNKKAN---------------E---KLSNFS-
-P-----D-------S------Y-------R----W-----GTP----SAT---S----L
--------KQ-------------------FSWSEAFHI-------P--------------
-----------------LT----D------IAS----ASVGEFNSL--------------
----------------------------R---LT-I-EEFATT-------VSDLAQGIAD
ILAENL-----------G--------------HST------------TFFAE--------
---------N--------C-LPNT-------------------CYLRLNRYP--------
----P-------C-------------PISS---------------E--------------
-------------------V-------F----------GL-MP--------HTDSDFLTI
L-Y--Q--D-Q-VG-GLQL-------V---KD-------------------------G--
--R----WIMVK-P----N-P--EALIVNIGDLFQ-------------------------
-----------------------------------AWSSDVYKSVEHRV-M---------
----------------T-NR---HV---ERFSVA--------------------------
---------YF-----F---CPSYDTVVESC--------RM-------------------
--------------P-------PI------------------YK-D--------------
------------FS-F-----------------------------RE------------F
RQQVQ---------------------------------------------EDV-SK----
------------V-----------------------------------------------
----------------------------------------------------------G-
----------------------YKVGLPRF------------------------------
------------------------------------------------------------
-----R-L----------------------------------------------------
------------------------------------------------------------
------------------------------------------------------------
-------------------
>Stu0011254|group1
------------------------------------------------------------
------------------------------------------------------------
------------------------------------------------------------
---------------------------------------MEE------------------
-----SPDPPFV----------------------------ET-YKNL--FDTNILNE---
------K---------HNDLFMVEECEL-PLIN--------L------------------
------------------------------------------------------------
--------------------------------------------------------HQLK
YGDKFER---------------------------------------QEC-KK--K-----
-IAKASREWGFF--------------------------QVVNHG--V-SPNI--------
-----------LEEMRT-EQVTLFK-KTFNEKMN--------I------D---KSLNFS-
-E-----G-------S------Y-------R----W-----GTP----TAT---C----L
--------RQ-------------------ISWSEAFHV-------P--------------
------------LSD--VS----K------GFS----------SLS------S-------
---------------------------------T-M-EEFATT-------LSELAQELAR
LLAEEL-----------G--------------DYNYKL---------DYFKE--------
---------T--------C-LAST-------------------CYLRMNRYP--------
----A-------C-------------PISP---------------Q--------------
-------------------L-------F----------GL-MP--------HTDSDFLTI
L-H--Q--D-E-IG-GLQL-------F---RD-------------------------G--
--K----WISVK-P----N-H--EALIINIGDLFQ-------------------------
-----------------------------------AWSNGVYRSVEHRV-V---------
----------------T-NK---FK---ERFSTA--------------------------
---------FF-----L---CPSYDTEILSC-----------------------------
-------VE-----P-------CL------------------YR-K--------------
------------FT-F-----------------------------RE------------F
RQQVQ---------------------------------------------EDV--KNFGY
K-----------I-----------------------------------------------
----------------------------------------------------------G-
--------------------------LPRF------------------------------
------------------------------------------------------------
-----L-VSTN-------------------------------------------------
------------------------------------------------------------
------------------------------------------------------------
-------------------
>Sly080120|group1
------------------------------------------------------------
------------------------------------------------------------
------------------------------------------------------------
----------------MYLATSTSQFLLCFPLSGHYGKIMVKSTNLSQQPNQKISRDDE-
S----ADPPFEE----------------------------TY-KKLF--DDIRIGKA---
------S-----SKINYENLFVVEECEL-PLID--------L------------------
------------------------------------------------------------
-------------------------------------------------------EQLKG
REFEREE-----------------------------------------C-KR--K-----
-IAQASQEWGFF--------------------------QVVNHG--V-SQDV--------
-----------LLQMRK-EQMKLFK-KPFHEKMN---------------D---RQLNFS-
-V-----G-------S------Y-------R----W-----GTP----SAT---C----L
--------QQ-------------------LSWSEAFHV-------P--------------
-----------------LT-----------DIS----NSNHHPTTL--------------
----------------------------S---ST-M-EQFATT-------ISELAHDLAR
ILSERM-----------G--------------YKS------------KYFRE--------
---------T--------C-MPHT-------------------CYVRMNRYP--------
----A-------C-------------PISP---------------Q--------------
-------------------V-------F----------GL-MP--------HTDSDFLTI
L-H--Q--D-E-IG-GLQL-------V---RD-------------------------G--
--K----WISVK-P----N-P--QALIINIGDLFQ-------------------------
-----------------------------------AWSNGVYKSVEHRV-V---------
----------------T-NK---AK---ERFSTA--------------------------
---------FF-----L---CPSYDTEIRSC-----------------------------
-------FE-----P-------SV------------------YK-R--------------
------------FT-F-----------------------------RE------------F
RQQVQ---------------------------------------------EDV--K----
K-----YGYKVGL-----------------------------------------------
----------------------------------------------------------P-
----------------------------RF------------------------------
------------------------------------------------------------
-----L-VSTH-------------------------------------------------
------------------------------------------------------------
------------------------------------------------------------
-------------------
>Stu0002068|group1
------------------------------------------------------------
------------------------------------------------------------
------------------------------------------------------------
----------------MVKSTNFSQQANQKIIRREEESADPP------------------
-----FEETYKKLF--------------------------DE-IRIG--KATSKMRN---
------Y----------ENLFVVEECEL-PLID--------L------------------
------------------------------------------------------------
---------------------------------------------------------ELL
KGREFER---------------------------------------EEC-KR--K-----
-IAQASQEWGFF--------------------------QVVNHG--I-SQDV--------
-----------LLKMRK-EQMKLFK-KPFHEKMN--------------------DKQLNF
SA-----G-------S------Y-------R----W-----GTP----SAT---C----L
--------QQ-------------------LSWSEAFHV-------P--------------
-----------------LT-----------DIS----NSIHHPTTL------S-------
----------------------------S----T-M-EQFATT-------VSELAHNLAR
ILSERM-----------G--------------YKS------------KYFRE--------
------------------TCLPHT-------------------CYVRMNRYP--------
----A-------C-------------PISP---------------Q--------------
-------------------V-------F----------GL-MP--------HTDSDFLTI
L-H--Q--D-E-IG-GLQL-------V---RD-------------------------G--
--K----WISVK-P----N-P--EALIINIGDLFQ-------------------------
-----------------------------------AWSNGVYKSVEHRV-V---------
----------------T-NK---AK---ERFSTA--------------------------
---------FF-----L---CPSYDTEIRSC-----------------------------
-------FE-----P-------SV------------------YK-R--------------
------------FT-F-----------------------------RE------------F
RQQVQ---------------------------------------------EDV-KK----
------YGYKVGL-----------------------------------------------
----------------------------------------------------------P-
----------------------------RF------------------------------
------------------------------------------------------------
-----LVSTH--------------------------------------------------
------------------------------------------------------------
------------------------------------------------------------
-------------------
>Bra020890|group1
------------------------------------------------------------
------------------------------------------------------------
------------------------------------------------------------
------------------------------------------------------------
-----MDPPFNETY--------------------------KTLLYKQIKNTENSVPQ---
------------TPFSFHVTAVVEEVEL-PLID--------V------------------
------------------------------------------------------------
--------------------------------------------------------SRLI
NGAKKER---------------------------------------EKCKQD--------
-IASASREWGFF--------------------------QVINHG--I-SMDV--------
-----------LEKMRQ-EQIRVFR-EPFDKKSK--------------------------
-SEKFSTG-------S------Y-------R----W-----GTP----SAT---C----V
--------RQ-------------------LSWSEAFHV-------P--------------
-----------------MTDISDN------KYF----------TTL------S-------
---------------------------------STM-EKFASE-------SEALAYSLAE
VLAEKS-----------G--------------RKS------------SFFKK--------
------------------TCVRNT-------------------CYLRMNRYP--------
----P-------C----------------P---------------N------------PS
E------------------V-------Y----------GL-MP--------HTDSDFLTI
L-H--Q--D-Q-VG-GLQL-------I---KD-------------------------N--
--R----WIAVK-P----N-P--RALIINIGDLFQ-------------------------
-----------------------------------AWSNGMYKSVEHRV-M---------
----------------T-NP---TV---ERFSTA--------------------------
---------YF-----L---CPSYDAVIECS-----------------------------
-------GD-----C-------PA------------------YR-N--------------
------------FS-F-----------------------------GE------------F
RQQVQ---------------------------------------------EDV-KK----
------LGYKVGL-----------------------------------------------
----------------------------------------------------------P-
----------------------------RF------------------------------
------------------------------------------------------------
-----INDIY--------------------------------------------------
------------------------------------------------------------
------------------------------------------------------------
-------------------
>Bra038780.|group1
------------------------------------------------------------
------------------------------------------------------------
------------------------------------------------------------
------------------------------------------------------------
-----MDPPFNEIY--------------------------KNLLFKQITNTENNVPQ---
------------IPFSFSITAVVEEVEL-PLID--------V------------------
------------------------------------------------------------
--------------------------------------------------------SRLI
DGAEKER---------------------------------------EICKEE--------
-IARASREWGFF--------------------------QVINHG--I-SMDV--------
-----------LEKMRQ-EQIRVFR-EPFDKKSK--------------------------
-SERFSAG-------S------Y-------R----W-----GPP----SAT---C----L
--------RQ-------------------LSWSEAFHV-------P--------------
-----------------MT-----------DIS-----DNKDFTTL------R-------
---------------------------------STM-EKFASE-------SEALAYTLAE
VLAEKS-----------G--------------RKS------------NFFKE--------
------------------KCVRNT-------------------CYLRMNRYP--------
----P-------C----------------P---------------K------------PS
E------------------V-------Y----------GL-MP--------HTDSDFLTI
L-Y--Q--D-Q-VG-GLQL-------I---KD-------------------------N--
--R----WIAVK-P----N-P--RALIINIGDLFQ-------------------------
-----------------------------------AWSNGMYKSVEHRV-M---------
----------------T-NP---TV---ERFSTA--------------------------
---------YF-----L---CPSYDAFIECS--------VY-------------------
--------------C-------PT------------------YR-N--------------
------------FS-F-----------------------------RE------------F
RQQVQ---------------------------------------------EDV-KK----
------LGFKVGL-----------------------------------------------
----------------------------------------------------------P-
----------------------------RF------------------------------
------------------------------------------------------------
-------VNHLY------------------------------------------------
------------------------------------------------------------
------------------------------------------------------------
-------------------
>Cru0007608|group1
------------------------------------------------------------
------------------------------------------------------------
------------------------------------------------------------
------------------------------------------------------------
-----MDPPFNEIY--------------------------NTLLYNQITNTEQNIPD---
------------IPISFSVTAVVEEVEL-PVID--------V------------------
------------------------------------------------------------
--------------------------------------------------------SRLI
YGAEKER---------------------------------------EKCKED--------
-IARASREWGFF--------------------------QVINHG--I-SMDV--------
-----------LEKMRK-EQIRVFR-EPFGKKSK--------------------------
-SDKFSAG-------S------Y-------R----W-----GTP----SAT---C----L
--------RQ-------------------LSWSEAFHV-------P--------------
-----------------MT-----------DIS-----DNKDLTTL------S-------
----------------------------S----I-M-EKFASA-------SEALAYLLAE
VLAEKS-----------G--------------RKS------------NYFKE--------
------------------NCVRNT-------------------CYLRMNRYP--------
----P-------C----------------P---------------K------------PS
E------------------V-------Y----------GL-MP--------HTDSDFVTI
L-Y--Q--D-Q-VG-GLQL-------I---KD-------------------------N--
--R----WIAVK-P----N-P--RALIINIGDLFQ-------------------------
-----------------------------------AWSNGMYKSVEHRV-M---------
----------------T-NP---KV---ERFSTA--------------------------
---------YF-----L---CPSYDAVIECS------S-DY-------------------
--------------P--------T------------------YR-N--------------
------------FS-F-----------------------------RE------------F
RQQVQ---------------------------------------------EDV-KK----
------LGFKVGL-----------------------------------------------
----------------------------------------------------------P-
----------------------------RF------------------------------
------------------------------------------------------------
-----LNHLY--------------------------------------------------
------------------------------------------------------------
------------------------------------------------------------
-------------------
>Tha027367|group1
------------------------------------------------------------
------------------------------------------------------------
------------------------------------------------------------
------------------------------------------------------------
-----MDPPFNEIY--------------------------KTLLYKQITNTVNNVSD---
------------IPFSFSVTAVVEEVEL-PVID--------V------------------
------------------------------------------------------------
--------------------------------------------------------SRLI
DGNKKER---------------------------------------EKCKED--------
-IARASREWGFF--------------------------QVINHG--I-SMDV--------
-----------LERMRQ-EQIRVFK-EPFEKKSK--------------------------
-SEKFSAG-------S------Y-------R----W-----GTP----SAT---C----L
--------RQ-------------------LSWSEAFHV-------P--------------
-----------------MT-----------DIS-----DNKDFTTL------S-------
---------------------------------STM-EKFASE-------SEALAYMLAE
VLAEKS-----------G--------------RKS------------NFFRE--------
------------------NCVRNT-------------------CYLRMNRYP--------
----P-------C----------------P---------------K------------PS
E------------------V-------Y----------GL-MP--------HTDSDFLTI
L-Y--Q--D-Q-VG-GLQL-------I---KD-------------------------N--
--K----WIAVK-P----N-P--RALIINIGDLFQ-------------------------
-----------------------------------AWSNDMYKSVEHRV-M---------
----------------T-NP---TV---ERFSTA--------------------------
---------YF-----L---CPSYDAVIECS-----------------------------
-------SD-----S-------PA------------------YR-N--------------
------------FS-F-----------------------------RE------------F
RQQVQ---------------------------------------------EDV-KK----
------LGFKVGL-----------------------------------------------
----------------------------------------------------------P-
----------------------------RF------------------------------
------------------------------------------------------------
-----LNHHY--------------------------------------------------
------------------------------------------------------------
------------------------------------------------------------
-------------------
>AthGA2OX8|group1
------------------------------------------------------------
------------------------------------------------------------
------------------------------------------------------------
------------------------------------------------------------
-----MDPPFNEIY--------------------------NNLLYNQITKKDNDVSE---
------------IPFSFSVTAVVEEVEL-PVID--------V------------------
------------------------------------------------------------
--------------------------------------------------------SRLI
DGAEEER---------------------------------------EKCKEA--------
-IARASREWGFF--------------------------QVINHG--I-SMDV--------
-----------LEKMRQ-EQIRVFR-EPFDKKSK--------------------------
-SEKFSAG-------S------Y-------R----W-----GTP----SAT---S----I
--------RQ-------------------LSWSEAFHV-------P--------------
-----------------MT-----------DIS-----DNKDFTTL------S-------
---------------------------------STM-EKFASE-------SEALAYMLAE
VLAEKS-----------G--------------QNS------------SFFKE--------
------------------NCVRNT-------------------CYLRMNRYP--------
----P-------C----------------P---------------K------------PS
E------------------V-------Y----------GL-MP--------HTDSDFLTI
L-Y--Q--D-Q-VG-GLQL-------I---KD-------------------------N--
--R----WIAVK-P----N-P--KALIINIGDLFQ-------------------------
-----------------------------------AWSNGMYKSVEHRV-M---------
----------------T-NP---KV---ERFSTA--------------------------
---------YF-----M---CPSYDAVIECS------SDRP-------------------
--------------A---------------------------YR-N--------------
------------FS-F-----------------------------RE------------F
RQQVQ---------------------------------------------EDV-KK----
------FGFKVGL-----------------------------------------------
----------------------------------------------------------P-
----------------------------RF------------------------------
------------------------------------------------------------
-----LNHVY--------------------------------------------------
------------------------------------------------------------
------------------------------------------------------------
-------------------
>Aly890071|group1
------------------------------------------------------------
------------------------------------------------------------
------------------------------------------------------------
------------------------------------------------------------
-----MDPPFNEIY--------------------------KTLLYNQITNTERDVPE---
------------IPFSFSVTAVFEEVEL-PVID--------V------------------
------------------------------------------------------------
--------------------------------------------------------SRLI
HGAEKER---------------------------------------ENCKEE--------
-IARASREWGFF--------------------------QVINHG--I-SMDV--------
-----------LEKMRQ-EQIRVFR-EPFDKKSK--------------------------
-SEKFSAG-------S------Y-------R----W-----GTP----SAT---C----L
--------RQ-------------------LSWSEAFHV-------P--------------
-----------------MT-----------DIS-----NNKDFTTL------S-------
---------------------------------STM-EKFASE-------AEALAYMLAE
VLAEKS-----------G--------------QKS------------SFFKE--------
------------------NCVRNT-------------------CYLRMNRYP--------
----P-------C----------------P---------------K--------------
----------------PSEV-------Y----------GL-MP--------HTDSDFLTI
L-Y--Q--D-Q-VG-GLQL-------I---KD-------------------------D--
--R----WIAVK-P----N-S--RALIINIGDLFQ-------------------------
-----------------------------------AWSNDMYKSVEHRV-M---------
----------------T-NP---TV---ERFSTA--------------------------
---------YF-----M---CPSYDAVIECS------S-DC-------------------
--------------P--------A------------------YR-N--------------
------------FS-F-----------------------------RE------------F
RQQVQ---------------------------------------------EDV-KK----
------LGFKVGL-----------------------------------------------
----------------------------------------------------------P-
----------------------------RF------------------------------
------------------------------------------------------------
-----LNHLY--------------------------------------------------
------------------------------------------------------------
------------------------------------------------------------
-------------------
>Cpa198.6|group1
------------------------------------------------------------
------------------------------------------------------------
------------------------------------------------------------
---------------------MNGEDVPP-------------------------------
-----FHETYKFL---------------------------FE-KEGP--TKCIKAAM---
------V---------------VEEEQL-PVID--------L------------------
------------GKLWNG------------------------------------------
------------------------------------------------------------
-----EG---------------------------------------EEC-KE--E-----
-IARASREWGFF--------------------------QVINHG--I-SKEI--------
-----------LEKMTR-EQVKVFK-QPFEKKKG---------------K---ESRS---
-YLNFSAG-------A------Y-------R----W-----GTP----TAT---S----L
--------CD-------------------LSWSEAFHI-------P--------------
-----------------ML-----------DIS----DSPTLDTAL--------------
----------------------------S---LT-M-EEFATR-------VADLAQKIAE
ILAEKL-----------G--------------CKS------------NFFQE--------
---------N--------C-LPST-------------------CYLRMNRYL--------
----P-------C----------------P------------MSLQ--------------
-------------------V-------F----------GL-MP--------HTDTDFLTI
L-H--Q--D-Q-VG-GLQL-------V---KD-------------------------G--
--K----WIAVK-P----N-P--DGLIVNIGDLFQ-------------------------
-----------------------------------AWSNDVYKSVEHRV-V---------
----------------A-NP---FV---ERFSTA--------------------------
---------YF-----F---CPSFETVVHSD------SGEA-------------------
----------------------SV------------------YR-K--------------
------------FS-F-----------------------------GE------------Y
KKQVE---------------------------------------------VDV-KE----
------------L-----------------------------------------------
----------------------------------------------------------G-
----------------------HKVGLPRF------------------------------
------------------------------------------------------------
-----L-V----------------------------------------------------
------------------------------------------------------------
------------------------------------------------------------
-------------------
>Lus0006759|group1
------------------------------------------------------------
------------------------------------------------------------
------------------------------------------------------------
---------------------------ME-----------------------------E-
E----IDPPFHE----------------------------AY-KDLL--EEGEDDEG---
------G--------EHSPPDIVEACEL-PVID--------L------------------
-----------------ARLTGFER-----------------------------------
------------------------------------------------------------
-----GE-----------------------------------------C-KA--E-----
-MVRASEEWGFF--------------------------QVVNHG--I-SREI--------
-----------LDQMRR-EQMKVFR-QPFVKKRG-------------------EVGKFS-
-P-----G-------T------Y-------R----W-----GTP----TAT---C----L
--------KQ-------------------LAWSEAFHI-------P--------------
-----------------MT--DIS------ASP----SANPSFNSL--------------
----------------------------S---TA-M-EEFATT-------VADLAQKLAE
ILAENL-----------G--------------RKS------------SFFKE--------
---------K--------C-VASS-------------------CYLRMNRYP--------
----P-------C----------------P---------------I-------------N
-----------H-------V-------F----------GL-MP--------HTDSDFLTI
L-Y--Q--D-H-VG-GLQL-------V---RD-------------------------G--
--N----WFAVN-P----N-P--RALIINIGDLFQ-------------------------
-----------------------------------AWSNDVYKSVEHRV-M---------
----------------T-NS---SI---ERFSTA--------------------------
---------YF-----F---CPSYATEINSG-----------------------------
-----YDHD-----Q-----S-SV------------------YR-K--------------
------------FS-F-----------------------------KE------------Y
REKVQ---------------------------------------------EDV-QK----
------------L-----------------------------------------------
----------------------------------------------------------G-
----------------------YKVGLPRF------------------------------
------------------------------------------------------------
-----N-VYSLVKDA---------------------------------------------
------------------------------------------------------------
------------------------------------------------------------
-------------------
>Lus0007640|group1
------------------------------------------------------------
------------------------------------------------------------
------------------------------------------------------------
----------MEIDPPLYN--TYKDLLES----------HHD------------------
----------------------------------------DC-NTIP--PADVAPPL---
------D--------------------L-PVID--------L------------------
------------SRLITN---GDER-----------------------------------
------------------------------------------------------------
-----ES-----------------------------------------C-KS--E-----
-IARASEEWGFF--------------------------QVVNHG--I-SREI--------
-----------LDGMRE-EQVKVFK-QPFDMKRE--------E------D---KFLKFS-
-P-----G-------T------Y-------R----W-----GTP----SAT---S----L
--------KQ-------------------LAWSEAFHI-------P--------------
-------MSDISPPA--VN----G------PFD----------NSL------S-------
----------------------------S----T-M-EQFGAT-------VADLAQKLAG
ILAERV-----------G--------------RKS------------SFFKE--------
---------K----CLASS------------------------CYLRMNRYP--------
----P-------C----------------P------------------------------
-----------M----PSEV-------F----------GM-MP--------HTDSDFLTI
L-H--Q--D-Q-VG-GLQL-------V---RD-------------------------G--
--K----WFAVK-P----D-P--RALIINIGDLFQ-------------------------
-----------------------------------AWSNDVYKSVVHRV-V---------
----------------A-NP---RV---ERFSTA--------------------------
---------YF-----F---CPSYDTEIESD-----------------------------
-------SE-----P-------SV------------------YK-K--------------
------------FS-F-----------------------------GD------------Y
RKQVQ---------------------------------------------TDV-QK----
------------L-----------------------------------------------
----------------------------------------------------------G-
-----------------------------Y------------------------------
------------------------------------------------------------
-----K-IGLPHYFVE--------------------------------------------
------------------------------------------------------------
------------------------------------------------------------
-------------------
>Lus0018372|group1
------------------------------------------------------------
------------------------------------------------------------
------------------------------------------------------------
------------------M--EI----DP--PL------YNT--YKDLLE----------
-----------------------SH---------------HD-RDTI--PPADAAPP---
------L-------------------EL-PVID--------L------------------
------------------------------------------------------------
------------------------------------------------------------
-----SR------LIIN-------------------SDER------ESC-KS--E-----
-IARASEEWGFF--------------------------QVVNHG--I-SRKI--------
-----------LDGMRE-EQVKVFK-QPFDMKRE--------E------D---KYLKFS-
-P----GT--------------Y-------R----W-----GTP----SAT---S----L
--------KQ-------------------LAWSEAFHI-------P--------------
-------MSDISPPA--VN----G------PFG----------NSL------S-------
----------------------------S----T-M-EQFGAT-------VADLAQKLAG
ILAERV-----------G--------------RKS------------SFFKE--------
----------------KCL--ASS-------------------CYLRMNRYP--------
----P-------C----------------P---------------M-------------S
----------SE-------V-------F----------GM-MP--------HTDSDFLTI
L-H--Q--D-Q-VG-GLQL-------V---RD-------------------------G--
--K----WFAVK-P----D-P--RALIINVGDLFQ-------------------------
-----------------------------------AWSNDVYKSVVHRV-V---------
----------------A-NP---RV---ERFSTA--------------------------
---------YF-----F---CPSYDTEIESD-----------------------------
-------CE-----P-------SV------------------YK-K--------------
------------FS-F-----------------------------EE------------Y
RKQVQ---------------------------------------------TDV-QK----
------------L-----------------------------------------------
----------------------------------------------------------G-
-----------------------------Y------------------------------
------------------------------------------------------------
-----K-ICLPHYYFVE-------------------------------------------
------------------------------------------------------------
------------------------------------------------------------
-------------------
>Vvi2628001|group1
------------------------------------------------------------
------------------------------------------------------------
-------------------------MPFLQYKYHTPHPTFLLEHSSPLSLNPTPFSSGFS
AHSLSFRHFTYRYFHILFPTKLSVEPLAQHLQVVVHWCLKEE-----------MVESDT-
K----LPFSMDS----------------------------DP-PFEE--TYKTLFEN---
------SIEESKINRANQILITCEECEL-PLIDIGRLSMGEL------------------
------------------------------------------------------------
------------------------------------------------------------
-----ER---------------------------------------EEC-KK--E-----
-IARASQEWGFF--------------------------QVINHG--V-SSEI--------
-----------LEDMRS-KQMQVFK-QPFRLKTN---------------H---QYLNLS-
-A-----G-------C------Y-------R----W-----GTP----TAT---C----L
--------SQ-------------------LSWSEAFHI-------P--------------
-----------------LM-----------DIS----SSGGLPTTL--------------
----------------------------S---ST-M-GQFAAT-------VSDLAQRLVE
ILAEEM-----------G--------------HKS------------TFFKE--------
---------K--------C-LPST-------------------CYIRMNRYP--------
----P-------C----------------P---------------T-------------S
-----------Q-------I-------F----------GL-MP--------HTDSDFLTI
L-H--Q--D-Q-VG-GLQL-------V---KD-------------------------G--
--R----WIAVK-P----N-P--EALIINIGDLFQ-------------------------
-----------------------------------AWSNGVYKSVQHRV-V---------
----------------T-NQ---KV---ERFSTA--------------------------
---------YF-----L---CPSYDAVIESC-----------------------------
-------VE-----P-------LL------------------YR-K--------------
------------FS-F-----------------------------RE------------F
RQQVQ---------------------------------------------EDV-QK----
------------L-----------------------------------------------
----------------------------------------------------------G-
----------------------YKVGLPRF------------------------------
------------------------------------------------------------
-----L-V----------------------------------------------------
------------------------------------------------------------
------------------------------------------------------------
-------------------
>EgrD00814|group1
------------------------------------------------------------
------------------------------------------------------------
------------------------------------------------------------
---------------------------------------MDS------------------
-----SDPPFQE----------------------------TY-KALF--KKVANKGP---
------T-----------TPIVVEERDL-PVIN--------L------------------
------------------------------------------------------------
--------------------------------------------------------GRLS
LSKEERR----------------------------------------EC-KA--E-----
-IARASREWGFF--------------------------QVLNHG--I-SREI--------
-----------LEKMRE-EQIKVFR-EPFEKKSR--------E------D---KYLDFS-
-A-----G-------S------Y-------R----W-----GTP----SAT---C----L
--------QQ-------------------LSWSEAFHV-------P--------------
-----------------LS----D------IIS----GTRGCKSTL--------------
----------------------------S---ST-M-EQFAGT-------VSNLAQKLAK
ILAEEL-----------G--------------HKS------------TFFME--------
---------N--------C-LPST-------------------CYLRMNRYP--------
----P-------C-------------PISP---------------D--------------
-------------------M-------L----------GL-MP--------HTDSDFLTI
L-H--Q--D-E-VG-GLQL-------V---KD-------------------------G--
--E----WIAVK-P----N-P--DALIINIGDLFQ-------------------------
-----------------------------------AWSNDVYKSVQHRV-M---------
----------------T-NS---KR---ERYSTA--------------------------
---------YF-----F---CPSYDTVVESC--------NW-------------------
--------------P-------PV------------------YR-N--------------
------------FS-F-----------------------------RE------------F
RRQVQ---------------------------------------------EDV-QK----
------------L-----------------------------------------------
----------------------------------------------------------G-
----------------------HKIGLPRF------------------------------
------------------------------------------------------------
-----L-V----------------------------------------------------
------------------------------------------------------------
------------------------------------------------------------
-------------------
>Mtr005570|group1
------------------------------------------------------------
------------------------------------------------------------
------------------------------------------------------------
---------------------------MG--LI------DSD------------------
-----PPFEETY----------------------------KN-LFNK--DQNIINDE---
------L-------------MVDNECEL-PVID--------L------------------
------------------------------------------------------------
--------------------------------------------------------SRLN
DDDEVAR---------------------------------------EEC-KS--M-----
-IANASQEWGFL--------------------------QVVNHG--I-SSDI--------
-----------LTRLRC-EQKKVFK-EPFDKKTK--------E------D---KFLNFS-
-A-----G-------S------Y-------R----W-----GTP----TAT---C----I
--------KQ-------------------LSWSEAFHI-------P--------------
-----------------LT------------------------DIL------G-SNTHLS
S--------------------------------I-I-EQFATT-------VSNLAQILAN
ILAEKL-----------G--------------HQS------------SFFKE--------
---------N--------C-LPNT-------------------CYLRLNRYP--------
----P-------C----------------P------------------------------
-----------I----DFRI-------H----------GL-MP--------HTDSDFLTI
L-Y--Q--D-Q-VG-GLQL-------V---KD-------------------------G--
--K----WVAVK-P----N-P--DALIINIGDLFQ-------------------------
-----------------------------------AWSNGVYKSVEHRV-V---------
----------------T-NP---RV---ERFSVA--------------------------
---------YF-----L---CPSNDTMIESC-----------------------------
-------KE-----P-------SI------------------YR-K--------------
------------FS-F-----------------------------KE------------Y
RQQVR---------------------------------------------DDV-QK----
------------L-----------------------------------------------
----------------------------------------------------------G-
----------------------SKIGLPRF------------------------------
------------------------------------------------------------
-----I-IN---------------------------------------------------
------------------------------------------------------------
------------------------------------------------------------
-------------------
>Pvu049000|group1
------------------------------------------------------------
------------------------------------------------------------
------------------------------------------------------------
---------------------MDSVSDPP-------------------------------
-----FHEAYKI----------------------------LF-DRTP--ENINGSDN---
------D------------FLVAEECQL-PVID--------L------------------
------------------------------------------------------------
--------------------------------------------------------SRLE
ESDESVR---------------------------------------EEC-KS--H-----
-IARASRDWGFF--------------------------QVVNHG--I-SSDI--------
-----------FSRLRC-EQEKVFR-QPFEKKMK--------E------D---KFLNFS-
-A-----G-------S------Y-------R----W-----GTP----TAT---C----I
--------RQ-------------------LSWSEAFHI-------P--------------
-----------------LT-----------DIL----GSSRSNSLS------S-------
---------------------------------T-I-EQFATT-------VSSLAQTLAD
ILAEKM-----------G--------------HKS------------TFFKE--------
---------N--------C-LANT-------------------CYLRLNRYP--------
----P-------C----------------P---------------T--------------
-------------------A-------F-------GIHGL-MP--------HTDSDFLTI
L-Y--Q--D-Q-VG-GLQL-------V---KD-------------------------T--
--K----WIAVK-P----N-P--DALIINIGDLFQ-------------------------
-----------------------------------AWSNGVYKSVEHRV-M---------
----------------T-NP---KL---ERFSMA--------------------------
---------YF-----L---CPSNDTVIESC-----------------------------
-------RE-----P-------SI------------------YR-K--------------
------------FS-F-----------------------------RE------------Y
RKQVR----------------------------------------------DD-VQ----
K-----LGTKIGL-----------------------------------------------
----------------------------------------------------------P-
----------------------------RF------------------------------
------------------------------------------------------------
-----L-THEGSSNIASA------------------------------------------
------------------------------------------------------------
------------------------------------------------------------
-------------------
>GmGA2ox4|group1
------------------------------------------------------------
------------------------------------------------------------
------------------------------------------------------------
--------------------------------------------------------MES-
I----SDPPFHE----------------------------AY-KILF--DKTRNGNN---
------F------EEHKELLAVAEECDL-PVID--------L------------------
------------------------------------------------------------
--------------------------------------------------------SRLE
ESDEVVR---------------------------------------EEC-KS--Q-----
-IARASQEWGFF--------------------------QVVNHG--I-STEI--------
-----------FSSLRC-EQEKVFK-QPFEKKTK--------E------D---KFLNFS-
-A-----G-------S------Y-------R----W-----GTP----SAT---C----I
--------KQ-------------------LSWSEAFHI-------P--------------
-----------------LT----D------ILG----STGSNSLSW--------------
---------------------------------T-I-EQFATT-------VSSLAQTLAD
ILAEKM-----------G--------------HKS------------TFFKE--------
---------N--------C-LPNT-------------------CYLRLNRYP--------
----P-------C----------------P------------------------------
-----------I-------G-------F-------GIHGL-MP--------HTDSDFLTI
L-Y--Q--D-Q-VG-GLQL-------V---KD-------------------------S--
--K----WIAVK-P----N-P--DALIINIGDLFQ-------------------------
-----------------------------------AWSNGVYKSVEHRV-M---------
----------------T-NP---KL---ERFSMA--------------------------
---------YF-----F---CPSNDTVIESC-----------------------------
-------RE-----P-------SF------------------YR-K--------------
------------FS-F-----------------------------RE------------Y
RQQVR----------------------------------------------DD-VQ----
K-----LGSKIGL-----------------------------------------------
----------------------------------------------------------P-
----------------------------RF------------------------------
------------------------------------------------------------
-----L-THA--------------------------------------------------
------------------------------------------------------------
------------------------------------------------------------
-------------------
>Pvu052000|group1
------------------------------------------------------------
------------------------------------------------------------
------------------------------------------------------------
---------------------------------------MDS----------------N-
S----NPPLHEAYDMLLSKSRNSNE---------------QS-GFDD--DEVLVVEE---
------T-------------------EL-PAIN--------V------------------
------------------------------------------------------------
--------------------------------------------------------SHLA
ESDEVRR---------------------------------------EEC-KS--E-----
-IAKASQEWGFF--------------------------QIVNHG--I-SNDV--------
-----------FSVLRV-EREKIFK-QPFEKKSK--------E------N---KLFNFS-
-T-----G-------S------Y-------R----W-----GAP----TAT---C----I
--------RQ-------------------LSWSEAFHI-------P--------------
------------LTDILSS--TDS-------------------NTF------S-------
----------------------------S----T-I-EEFASQ-------VSILAKTLAH
ILAEKM-----------G--------------HKC------------SFFEE--------
---------N--------C-LPSS-------------------CYIRLNRYP--------
----P-------C----------------P------------------------------
-----------L----ASEV-------H----------GL-MP--------HTDTAFLTI
L-H--Q--D-Q-VR-GLQI-------V---KD-------------------------G--
--K----WIAVK-P----N-P--DALVIIIGDLFQ-------------------------
-----------------------------------AWSNGVYKSLEHRV-M---------
----------------T-NP---KL---ERFSMA--------------------------
---------YF-----F---CPSDDTLIESC-----------------------------
-------TE-----A-------SK------------------YR-N--------------
------------FS-F-----------------------------GE------------Y
RQEVR---------------------------------------------DDV-QK----
------------L-----------------------------------------------
----------------------------------------------------------G-
----------------------YKIGLPKF------------------------------
------------------------------------------------------------
-----L-IRRGAT-----------------------------------------------
------------------------------------------------------------
------------------------------------------------------------
-------------------
>Gma0g27870|group1
------------------------------------------------------------
------------------------------------------------------------
------------------------------------------------------------
----------------MPT--NK----LN--ME------HSI----------------S-
N----PPLHEAY----------------------------KI-LLSK--TNGENGFD---
------D-----------QFLVEE-CEL-PLID--------V------------------
------------------------------------------------------------
------------------------------------------------------------
-----SR------LAESGDEVRR-----------------------EEC-KS--E-----
-IFKASQEWGFF--------------------------QVVKHG--I-SNGV--------
-----------FSGLKL-EQEKIFK-QPFEKKTK---------------E---NKFFNF-
-S----AG-------S------Y-------R----W-----GSL----NAT---C----I
--------RQ-------------------LSWSEAFHI-------P--------------
-------LTDMLGSG--GS----D------TFR----------CFY------I-------
--------------C-------------S---AT-I-QQFATQ-------VSILSKTLAD
ILAEKM-----------G--------------HKS------------TFFEE--------
---------N--------C-LPRS-------------------CYIRLNRYP--------
----P-------C----------------P---------------L-------------A
----------SE-------V-------H----------GL-MP--------HTDSAFLTI
L-H--Q--D-Q-VR-GLQM-------L---KD-------------------------G--
--K----WIAVK-P----N-P--DALIIIIGDLFQ-------------------------
-----------------------------------AWSNGVYKSVEHRV-V---------
----------------T-NP---KL---ERFSVA--------------------------
---------YF-----F---CPSDDTVIESC------S----------------------
-------TE-----P-------SL------------------YR-N--------------
------------FS-F-----------------------------GE------------Y
RQQVR---------------------------------------------EDV-HN----
------------L-----------------------------------------------
----------------------------------------------------------G-
----------------------YKIGLPKF------------------------------
------------------------------------------------------------
-----L-LSTGDKIVCMNMYHEFNFPTSTGT-----------------------------
------------------------------------------------------------
------------------------------------------------------------
-------------------
>Ccl0015702|group1
------------------------------------------------------------
------------------------------------------------------------
------------------------------------------------------------
------------------------------------------------------------
-----MHPSFKKVQMLESDNFITELNQ-------------PL-NMATDPPFHQAYKS---
------LIEDTSNNIFGKKLVLVEECEL-PLID--------L------------------
------------------------------------------------------------
----------------------------------------------------SRILHNDN
VVDESER---------------------------------------EECKEE--------
-IARASQQWGFF--------------------------QVTNHG--I-SKDL--------
-----------LEKMRE-EQVKVFK-QPFDKKSK--------------------EDKFMN
FP----AG-------S------Y-------R----W-----GTP----TAT---C----L
--------NQ-------------------LSWSEAFHI-------P--------------
-----------------MA-----------DIS----ASATAFTTL------S-------
----------------------------S----T-L-EQFATT-------VAGLARKLTA
ILAEKL-----------G--------------RES------------TFFQE--------
------------------NCLPST-------------------CYLRMNRYP--------
----P-------C----------------P------------------------------
---------------VPSAI-------H----------GL-MP--------HTDSDFLTI
L-H--Q--D-E-VG-GLQL-------V---KD-------------------------G--
--K----WIAVK-P----N-P--EALIVNIGDLFQ-------------------------
-----------------------------------AWSNDVYKSVEHRV-V---------
----------------T-NP---ST---ERFSIA--------------------------
---------YF-----F---CPSYDTVIQNS------E----------------------
--------------P-------SN------------------YR-K--------------
------------FS-F-----------------------------RE------------F
RLQVQ---------------------------------------------EDV-QK----
------YGHKVGL-----------------------------------------------
----------------------------------------------------------P-
----------------------------RF------------------------------
------------------------------------------------------------
-----LISH---------------------------------------------------
------------------------------------------------------------
------------------------------------------------------------
-------------------
>Csi018025|group1
------------------------------------------------------------
------------------------------------------------------------
------------------------------------------------------------
------------------------------------------------------------
-----MHPSFKKVQMLESDNFITELNQPL-----------NM-ATDP--PFHQAYKS---
------LIEDTSNNIFGKKLVLVEECEL-PLID--------L------------------
------------------------------------------------------------
----------------------------------------------------SRILHNDN
VVDESER---------------------------------------EEC-KE--E-----
-IARASQQWGFF--------------------------QVTNHG--I-SKDL--------
-----------LEKMRE-EQVKVFK-QPFDKKSK--------------------EDKFMN
FP----AG-------S------Y-------R----W-----GTP----TAT---C----L
--------NQ-------------------LSWSEAFHI-------P--------------
-----------------MA-----------DIS----ASAAAFTTL------S-------
----------------------------S----T-L-EQFATT-------VAGLARKLTA
ILAEKL-----------G--------------RES------------TFFQE--------
------------------NCLPST-------------------CYLRMNRYP--------
----P-------C----------------P------------------------------
---------------------------V-----PSAIHGL-MP--------HTDSDFLTI
L-H--Q--D-E-VG-GLQL-------V---KD-------------------------G--
--K----WIAVK-P----N-P--EALIVNIGDLFQ-------------------------
-----------------------------------AWSNDVYKSVEHRV-V---------
----------------T-NP---ST---ERFSIA--------------------------
---------YF-----F---CPSYDTVIQNS------E----------------------
--------------P-------SN------------------YR-K--------------
------------FS-F-----------------------------RE------------F
RLQVQ---------------------------------------------EDV-QK----
------YGHKVGL-----------------------------------------------
----------------------------------------------------------P-
----------------------------RF------------------------------
------------------------------------------------------------
-----LISH---------------------------------------------------
------------------------------------------------------------
------------------------------------------------------------
-------------------
>Ppe026799|group1
------------------------------------------------------------
------------------------------------------------------------
------------------------------------------------------------
----------------------------------------------------------M-
D----SDPPFHKAYKTL-----------------------FD-KTAD--KATATIIN---
------SNTNNKDHEEMLQLVIVEECDL-PLID--------L------------------
------------------------------------------------------------
--------------------------------------------------------QRLE
LGERERE----------------------------------------EC-KL--E-----
-IARASQEWGFF--------------------------QVVNHG--V-SGGL--------
-----------LQKMKI-EQEKVFK-QSFDKKSQ--------E------D---KHLNFS-
-A-----G-------S------Y-------R----W-----GTP----SAT---C----L
--------RQ-------------------LAWSEAFHI-------P--------------
-----------------LK--DIS------TSS----AAGLDYNLS------S-------
---------------------------------T-M-EQFATT-------VSSLALNLAE
ILAEKL-----------G--------------HKS------------TFFQA--------
---------N--------C-LPST-------------------CYLRLNRYP--------
----P-------C-------------PIPS---------------E--------------
-------------------V-------F----------GL-MP--------HTDSDFLTI
L-H--Q--D-Q-VG-GLQL-------V---KD-------------------------G--
--I----WIAVK-P----N-P--AALIINIGDLFQ-------------------------
-----------------------------------AWSNNVYKSVQHRV-V---------
----------------T-NL---AV---ERFSTA--------------------------
---------YF-----L---CPSYETVIQSC-----------------------------
-------RE-----P-------SV------------------YR-K--------------
------------FS-F-----------------------------GE------------Y
RRQVQ---------------------------------------------EDV--K----
M-----LGSKIGL-----------------------------------------------
----------------------------------------------------------P-
----------------------------RF------------------------------
------------------------------------------------------------
-----V-V----------------------------------------------------
------------------------------------------------------------
------------------------------------------------------------
-------------------
>Gra176300|group1
------------------------------------------------------------
------------------------------------------------------------
------------------------------------------------------------
------------------------MAEGDNVMVNVNQPLHMD------------------
-----SDPPLLE----------------------------TY-KTLFANSKTSSNNH---
------D----------HRLVTVEERHL-PLID--------L------------------
------------------------------------------------------------
--------------------------------------------------------SRLS
HNEAEKE----------------------------------------RCQKE--------
-IARAARQWGFF--------------------------QVVNHG--I-SMEL--------
-----------LEMLRE-EQVRVFK-QPFHHKCR-------------------EDKFLNF
SA-----G-------S------Y-------R----W-----GTP----TSY---F----L
--------RQ-------------------LWWSEAFHI-------P--------------
-----------------VN-----------DIS-------------------S-------
----------------------------T----P-M-EPFATK-------VAILGQKLAE
ILAEKL-----------G--------------HKS------------SFFQE--------
------------------SCLPST-------------------CYLRLNRYP--------
----P-------C----------------P------------IPSD--------------
-------------------I-------Y----------GL-MP--------HTDSDFLTI
L-H--Q--D-Q-VG-GLQL-------V---KD-------------------------G--
--Q----WIAVK-P----N-P--EALVINIGDLFQ-------------------------
-----------------------------------AWSNGCYKSVKHCA-V---------
----------------T-HP---TK---ERFSAA--------------------------
---------YF-----L---CPSYETVIESC--------SM-------------------
--------------P-------SV------------------YR-K--------------
------------FS-F-----------------------------RE------------Y
RQKVQ---------------------------------------------EDV--Q----
-----LYGYKVGL-----------------------------------------------
----------------------------------------------------------S-
----------------------------RF------------------------------
------------------------------------------------------------
-----LV-----------------------------------------------------
------------------------------------------------------------
------------------------------------------------------------
-------------------
>Tca030156|group1
------------------------------------------------------------
------------------------------------------------------------
------------------------------------------------------------
----------------MVDTHNLMANINQPLGMD--------------------------
-----SDPPFHE----------------------------TY-KTLFANSIIKSSPS---
------N---------DDPGDTVEEREL-PLID--------L------------------
------------------------------------------------------------
--------------------------------------------------------SRLG
LGGELER---------------------------------------EGCKKE--------
-IARAAHEWGFF--------------------------QVINHG--I-SRDI--------
-----------LETMRE-EQVKVFK-QPFHNKFR--------------------------
-C--FSAG-------S------Y-------R----W-----GTP----TAT---S----L
--------RQ-------------------LSWSEAFHI-------P--------------
-----------------MT-----------DIS----TPGGFDTTL------S-------
----------------------------S----P-M-EQFATK-------VASLAQELAE
ILAEKL-----------G--------------HKS------------TFFQE--------
------------------NCLPST-------------------CYLRLNRYP--------
----P-------C----------------P------------IALE--------------
-------------------M-------F----------GL-MP--------HTDSDFLTI
L-H--Q--D-Q-VG-GLRL-------V---KD-------------------------G--
--K----WIAVK-P----N-P--EALIINIGDLFQ-------------------------
-----------------------------------AWSNLFYKSVQHCV-V---------
----------------T-NP---SK---ERFSAA--------------------------
---------YF-----L---CPSYETVIESC-----------------------------
-------SK-----P-------SV------------------YR-K--------------
------------FS-F-----------------------------RE------------Y
RQQVQ---------------------------------------------EDV-QK----
------YGYKVGL-----------------------------------------------
----------------------------------------------------------P-
----------------------------RF------------------------------
------------------------------------------------------------
-----LV-----------------------------------------------------
------------------------------------------------------------
------------------------------------------------------------
-------------------
>Gra017000|group1
------------------------------------------------------------
------------------------------------------------------------
------------------------------------------------------------
---------------MVETHNLMTNINQSLGMD---------------------------
-----SDPPFHE----------------------------TY-KTLF--AVTKPLNN---
------D--------WLAAVMAVEELEL-PSID--------L------------------
------------------------------------------------------------
--------------------------------------------------------TWLS
LESPEKE----------------------------------------RC-KN--D-----
-IARAANEWGFF--------------------------QVVNHG--I-SRDV--------
-----------LEKMRD-EQVKVFK-QPFQHKCR---------------EDKFMNVS---
-A-----G-------S------Y-------R----W-----GTP----TAT---C----L
--------RQ-------------------LSWSEAFHI-------P--------------
-----------------MT-----------DISSLGDTSIFSSSSL--------------
-------------------------------------HQFATE-------VASLAQKLAE
ILAEKS-----------G--------------KKS------------TFFQE--------
------------------NSLPST-------------------CYLRLNRYP--------
----P-------C----------------P---------------I------------P-
-------------------L-------F----------GL-MP--------HTDSDFLTV
L-Y--Q--D-Q-VG-GLQL-------V---KD-------------------------G--
--K----WVAVK-P----N-P--EALFINIGDLFQ-------------------------
-----------------------------------AWSNDCYKSVQHCA-V---------
----------------T-NP---TK---ERFSVA--------------------------
---------YF-----F---CPSYDTVIESC------SGDK-------------------
--------------P-------SV------------------YR-R--------------
------------FS-F-----------------------------KE------------Y
RQQVQ---------------------------------------------EDV-QN----
------YGYKIGL-----------------------------------------------
----------------------------------------------------------P-
----------------------------RF------------------------------
------------------------------------------------------------
-----L-V----------------------------------------------------
------------------------------------------------------------
------------------------------------------------------------
-------------------
>Ptr026700|group1
------------------------------------------------------------
------------------------------------------------------------
------------------------------------------------------------
----------------------------------------------------------M-
A----MDPPFLE----------------------------TY-KTLL--DKATEGAH---
------G---------HKEVVIIEECEL-PLID--------L------------------
------------GRLNLG---KLEK-----------------------------------
------------------------------------------------------------
-----EK-----------------------------------------C-KS--D-----
-IARESQEWGFF--------------------------QVVNHG--I-SREI--------
-----------LEKMMS-EQVKVYR-QPFNNKSK--------E-----------------
-LFNFSSG-------T------Y-------R----W-----GTP----TAT---C----R
--------EQ-------------------LAWSEAFHI-------P--------------
------------MND--IP--FSN------GFS----------SLS------S-------
---------------------------------T-M-EQFATT-------VADLAQKLAA
ILAEKL-----------G--------------FKS------------NFFQE--------
---------N--------C-LSST-------------------CYLRMNRYP--------
----P-------C----------------P------------------------------
-----------I----PSDV-------F----------GL-MP--------HTDSDFLTI
L-Y--Q--D-E-VG-GLQL-------V---KD-------------------------G--
--K----WFAVK-P----N-P--EALIVNIGDLFQ-------------------------
-----------------------------------AWSNDVYKSVQHRV-V---------
----------------T-NP---RV---ERFSTA--------------------------
---------YF-----F---CPSYDTEIQSC-----------------------------
-------YE-----P-------SV------------------YK-K--------------
------------FS-F-----------------------------RM------------Y
RQQVQ---------------------------------------------DDV-KK----
------------L-----------------------------------------------
----------------------------------------------------------G-
----------------------RKVGLPRF------------------------------
------------------------------------------------------------
-----L-V----------------------------------------------------
------------------------------------------------------------
------------------------------------------------------------
-------------------
>Rco9842148|group1
------------------------------------------------------------
------------------------------------------------------------
------------------------------------------------------------
----------------------------------------------------------M-
D----IDPPFHE----------------------------IY-KTLL--NSKTIQES---
------E----------TKSSIVEECEL-PLID--------L------------------
------------------------------------------------------------
--------------------------------------------------------GRLS
MDDELEK---------------------------------------DKC-KQ--E-----
-IARASQDWGFF--------------------------QVVNHG--I-SREI--------
-----------LEKMRS-EQVKLFK-QPFYQKSK--------E------D---KFLKFS-
-A-----G-------T------Y-------R----W-----GTP----TAT---C----L
--------SQ-------------------LSWSEAFHI-------P--------------
------------MTD--IS--ASN------GFT----------TFS------S-------
---------------------------------T-M-EQFATT-------VANLAQKLAG
ILAEKL-----------D--------------RKS------------TFFEE--------
---------N--------C-LPST-------------------CYLRLNRYP--------
----P-------C----------------P------------IPVE--------------
-------------------V-------C----------GL-MP--------HTDSDFLTI
L-H--Q--D-Q-VG-GLQL-------V---KD-------------------------R--
--K----WFAVK-P----N-P--EALIINIGDLFQ-------------------------
-----------------------------------AWSNDVYKSVQHRV-V---------
----------------T-NP---GV---ERFSTA--------------------------
---------YF-----F---CPSYDTEIESG-----------------------------
-------CE-----P-------SV------------------YK-K--------------
------------FS-F-----------------------------QE------------Y
REQVQ---------------------------------------------KDV-QI----
------------L-----------------------------------------------
----------------------------------------------------------G-
----------------------HKVGLLRF------------------------------
------------------------------------------------------------
-----I-V----------------------------------------------------
------------------------------------------------------------
------------------------------------------------------------
-------------------
>Mes011624m|group1
------------------------------------------------------------
------------------------------------------------------------
------------------------------------------------------------
----------------------------------------------------------M-
D----MDPPFHK----------------------------IY-KTLL--DNTIEESK---
------I-----------MTSVIEECEL-PLID--------L------------------
------------------------------------------------------------
--------------------------------------------------------GCLD
MDESDEK---------------------------------------HKC-EE--E-----
-IARASQEWGFF--------------------------QVVNHG--I-SRQI--------
-----------LEELRS-EQVKLFK-QPFDKKSK--------E------D---KFLNFS-
-S-----G-------T------Y-------R----W-----GTP----TAT---C----L
--------SQ-------------------FSWSEAFHI-------P--------------
------------MTD--IS--ASN------GFT----------NLS------S-------
---------------------------------T-M-EQFATR-------VASLAQKLAA
ILSEKL-----------G--------------RKS------------TFFQE--------
---------N--------C-VPRT-------------------CYLRLNRYP--------
----P-------C----------------P------------IPGE--------------
-------------------V-------F----------GL-MP--------HTDSDFLTI
L-Y--Q--D-Q-VG-GLQL-------V---KD-------------------------G--
--K----WFAVK-P----N-P--EALIINIGDLFQ-------------------------
-----------------------------------AWSNDVYKSVEHCV-V---------
----------------T-NP---GV---ERYSTA--------------------------
---------YF-----F---CPSYDIEIESG--------------C--------------
--------------E-----C-SL------------------YK-K--------------
------------FS-F-----------------------------KE------------Y
REQVH---------------------------------------------KDV--Q----
L-----LGRKVGL-----------------------------------------------
----------------------------------------------------------S-
----------------------------RF------------------------------
------------------------------------------------------------
-----L-V----------------------------------------------------
------------------------------------------------------------
------------------------------------------------------------
-------------------
>Mes011553|group1
------------------------------------------------------------
------------------------------------------------------------
------------------------------------------------------------
----------------------------------------------------------M-
D----MDPPFHE----------------------------IY-NTLL--DNTILNKS---
------E---------TKTSVVVDECEL-PLID--------L------------------
------------------------------------------------------------
--------------------------------------------------------RRLS
VDESDEK---------------------------------------DKC-KE--E-----
-ITRASQEWGFF--------------------------QVVNHG--I-SREI--------
-----------LEKMRR-EQVKLFK-QSFDKKRQ--------E------D---KFLNFS-
-S-----G-------T------Y-------R----W-----GTP----TAT---C----I
--------SQ-------------------LSWSEAFHI-------P--------------
-----------------LT-----------DVS----ASNGFTSLS------S-------
---------------------------------T-M-EQFATK-------VANLAQRLAE
ILAEKL-----------G--------------CKS------------TFFEE--------
---------N--------C-VPST-------------------CYLRFNRYP--------
----P-------C-------------PIPA---------------D--------------
-------------------V-------F----------GL-TP--------HTDSDFLTI
L-H--Q--D-Q-VG-GLQL-------I---KA-------------------------G--
--K----WFAVK-P----N-P--EALIVNVGDLFQ-------------------------
-----------------------------------AWSNDVYKSVEHRV-V---------
----------------T-NP---RV---ERYSTA--------------------------
---------YF-----F---CPSYDTEIQSW-----------------------------
-------CE-----P-------SI------------------YK-K--------------
------------FS-F-----------------------------KE------------Y
REQVH---------------------------------------------KDV--Q----
L-----LGRKVGL-----------------------------------------------
----------------------------------------------------------P-
----------------------------RF------------------------------
------------------------------------------------------------
-----L-V----------------------------------------------------
------------------------------------------------------------
------------------------------------------------------------
-------------------
>Gra082800|group1
------------------------------------------------------------
------------------------------------------------------------
------------------------------------------------------------
----------------------------------------------------------M-
A----IEPPFFE----------------------------KY-KAIL--QSSANEKE---
------K---------PSTVEGFEELEL-PLID--------L------------------
------------------------------------------------------------
--------------------------------------------------------SHLN
LGPLERQ----------------------------------------EC-IE--K-----
-MGQAAIEWGFF--------------------------QIVNHA--V-PDEL--------
-----------LNRLKQ-EQIKVFQ-QPFDKKSE--------N------N---FLNLSV-
-Q-------------S------Y-------R----W-----GNP----LAT---S----L
--------RN-------------------LSWSEALHI-------S--------------
------------LKD--IS--KMD------EYN----------KLR------S-------
---------------------------------T-I-EEYAEK-------ANFLAQRLAE
YLAQNL-----------G--------------IKA------------NYFQE--------
---------N--------C-SPSS-------------------SSLRMNRYP--------
----P-------C----------------P---------------Y------------PS
-----------M-------M-------F----------GI-IP--------HTDTDFLTI
V-S--Q--D-Q-VG-GLQL-------K---RN-------------------------G--
--R----WVSVK-P----N-P--KALVVNIGDFYQ-------------------------
-----------------------------------ALSNGVYKSITHRV-I---------
----------------A-NQ---ET---ERYSAA--------------------------
---------YF-----Y---CPTYETVIESC-----------------------------
-------SK-----P-------SL------------------YK-K--------------
------------FS-F-----------------------------KE------------Y
REQIQ---------------------------------------------KDV--K----
A-----TGDKVGL-----------------------------------------------
----------------------------------------------------------S-
----------------------------RF------------------------------
------------------------------------------------------------
-----L-L----------------------------------------------------
------------------------------------------------------------
------------------------------------------------------------
-------------------
>Tca031082|group1
------------------------------------------------------------
------------------------------------------------------------
------------------------------------------------------------
-------------------------------MFSNFLSISMA------------------
-----VEPPFFE----------------------------KY-KAIL--QSSAEMEK---
------F----------PMVEVCEEIEL-PLID--------L------------------
------------------------------------------------------------
--------------------------------------------------------SGLN
LGPFERQ----------------------------------------KC-IE--Q-----
-MAEASSEWGFF--------------------------QIVNHG--I-PEEL--------
-----------LDRLKS-EQMKVFH-RPFDKKAG---------------K---NFLNLS-
-A-----Q-------S------Y-------R----W-----GNP----LAT---S----L
--------RN-------------------LSWSEALHI-------S--------------
-----------------LK----D------VSR----MDESNKLRL--------------
---------------------------------T-I-EEYATK-------ANLLAQRLAE
CLAQNL-----------G--------------IKP------------NYFQE--------
---------N--------C-SPSS-------------------SSLRMNRYP--------
----P-------C-------------PYSS---------------R--------------
-------------------M-------F----------GI-IP--------HTDTDFLTI
L-S--Q--D-Q-VG-GLQL-------K---RD-------------------------G--
--R----WVSVK-P----N-P--NALVINIGDLFQ-------------------------
-----------------------------------ALSNGMYESITHRV-V---------
----------------A-NQ---EV---ERYSMA--------------------------
---------YF-----Y---CPTYETVIESC-----------------------------
-------SK-----P-------AL------------------YR-N--------------
------------FN-F-----------------------------KE------------Y
REQIG-KDVKATGDKMERENCHCQQYYFFLSWGFTFVNAAKSILTLGKVSTSW-NRKYFI
Q-----VVNDNSL-----------------------------------------------
----------------------------------------------------------HM
GEGQRVEGPRRSSLPNCQQAPGSFPHLTLL------------------------------
------------------------------------------------------------
----KT-ICWLVFALGYSGRKRRPEFSITSNHHLPIGHYFPCP-----------------
------------------------------------------------------------
------------------------------------------------------------
-------------------
>Tca031076|group1
------------------------------------------------------------
------------------------------------------------------------
------------------------------------------------------------
---------------------------MG-------------------------------
-----VEPPFFE----------------------------KY-KAIL--QSSTEKEK---
------F----------STIEVFEEFEL-PLID--------L------------------
------------------------------------------------------------
--------------------------------------------------------SGLN
LGPFERQ----------------------------------------KCIEQ--------
-MDKAAREWGFF--------------------------QIVNHG--I-PGGL--------
-----------LDRLKY-EQMKVFH-LPFDKKAE---------------------KKFLN
LS-----------------AHSY-------R----W-----GNP----LAT---S----L
--------RN-------------------LSWSEALHI-------S--------------
-----------------LKDISRM------DEC----------NKL------R-------
----------------------------S----T-I-QEYARK-------ANLLAQKLAE
HLAQIL-----------G--------------IKP------------NYFQE--------
------------------NCSPSS-------------------SSLRMNRYP--------
----P-------C----------------P------------FSSR--------------
-------------------M-------F----------GI-IP--------HTDTDFLTI
L-S--Q--D-Q-VG-GLQF-------N---TD-------------------------G--
--R----WFSVK-P----N-P--KALVINIGDLFQ-------------------------
-----------------------------------ALSNGIYKSITHRV-----------
----------------AANE---EV---ERYSIA--------------------------
---------YF-----Y---CPTDEVVIQSC-----------------------------
-------SE-----P-------AL------------------YR-N--------------
------------FS-F-----------------------------KE------------Y
KQQIE---------------------------------------------RDVKAT----
-------GDKVGL-----------------------------------------------
----------------------------------------------------------S-
----------------------------RF------------------------------
------------------------------------------------------------
-----L---W--------------------------------------------------
------------------------------------------------------------
------------------------------------------------------------
-------------------
>Tca031081|group1
------------------------------------------------------------
------------------------------------------------------------
------------------------------------------------------------
----------------------------------------------------------M-
G----VEPPFFE----------------------------KY-KAIL--QRSVEKEK---
------F----------STIEVFEEFEL-PLID--------L------------------
------------------------------------------------------------
---------------------------------------------------------SSL
ILGPFER---------------------------------------QKC-IE--Q-----
-MAEAASEWGSF--------------------------QIVNHG--I-PGGL--------
-----------LDRLKY-EQMKVFH-LPFDKKTE---------------K---KFLNLS-
-A-----H-------S------Y-------R----W-----GNP----LAT---S----L
--------RN-------------------LSWSEALHI-------S--------------
-----------------LK--DIS----RMDEC----------NKL------R-------
----------------------------S----T-I-QEYARK-------ANLLAQTLAE
HLAQKL-----------G--------------IKP------------NYFQE--------
---------N--------C-SPSS-------------------SYLRMNRYP--------
----P-------C-------------PYSS---------------R--------------
-------------------M-------F----------GI-IP--------HTDTDFLTI
L-S--Q--D-Q-VG-GLQF-------N---RD-------------------------G--
--R----WFSVK-P----N-P--EALVINIGDLFQ-------------------------
-----------------------------------ALSNGIYKSITHRV-A---------
----------------A-NE---EV---ERYSIA--------------------------
---------YF-----Y---CPTDEVVIQSC-----------------------------
-------SE-----P-------AL------------------YR-N--------------
------------FS-F-----------------------------KE------------Y
REQIE---------------------------------------------RDV--K----
A-----TGDKVGL-----------------------------------------------
----------------------------------------------------------S-
----------------------------RF------------------------------
------------------------------------------------------------
-----L-G----------------------------------------------------
------------------------------------------------------------
------------------------------------------------------------
-------------------
>Ppe022054|group1
------------------------------------------------------------
------------------------------------------------------------
------------------------------------------------------------
----------------------------------------------------------M-
D----FEPPFQG----------------------------TC-KTLL--QNPTHYHD---
------K------------LSDVDECEL-PVID--------L------------------
------------------------------------------------------------
-----------------------------------------------------------N
NLNFGHT---------------------------------------ERE-KIVSE-----
-VAQAASQWGFF--------------------------QVVNHG--V-SQEV--------
-----------VNNMQY-EQKRLFR-QPFPKKVE--------------------------
-N-----NLLNLSANS------Y-------R----W-----GNP----EAT---C----L
--------KQ-------------------FSWSEAFHI-------S--------------
-----------------TT-----------EIP----TMRTEHKSL------R-------
----------------------------S----T-I-EAFVKT-------LSGLARSIAE
ILAQPL-----------G--------------IKP------------VYFEE--------
---------N----CPART------------------------SYLRLNRYA--------
----P-------C----------------P------------FSSQ--------------
-------------------V-------Y----------GL-IS--------HTDTDFLTI
V-Y--Q--D-Q-VG-GLEI-------Y---KD-------------------------G--
--R----WLGVK-P----N-P--EALIVNIGDFFE-------------------------
-----------------------------------ALSNGIYKSIKHRV-V---------
----------------T-SQ---KV---ERFSVA--------------------------
---------YF-----Y---CPSYDVVIKSC-----------------------------
-------GK-----P-------AL------------------YR-Q--------------
------------FT-L-----------------------------RE------------Y
KQQTQ---------------------------------------------IDV-QE----
------IGEKVGL-----------------------------------------------
----------------------------------------------------------S-
----------------------------RF------------------------------
------------------------------------------------------------
-----L-L----------------------------------------------------
------------------------------------------------------------
------------------------------------------------------------
-------------------
>Mtr083030|group1
------------------------------------------------------------
------------------------------------------------------------
------------------------------------------------------------
----------------------------------------------------------M-
D----FEPPFLKIY--------------------------NT-LLEK--NLGDNSEN---
------D----------LYSKVEGSEEL-PLID--------L------------------
------------------------------------------------------------
--------------------------------------------------------EKLN
LEDPKRE----------------------------------------EC-MK--E-----
-ISEAASKWGFF--------------------------QIINHG--I-SNEI--------
-----------LNKMIS-EQKKLFY-QPFVNKLS--------A------E---TVFNLS-
-P-----K-------T------Y-------R----W-----GNP----CAT---N----L
--------RQ-------------------LSWSEAFHF-------A--------------
-----------------LT-----------DIP----NMDQHITLR------S-------
---------------------------------S-L-EDFATR-------MDTLAENLVE
ILALKV-----------N--------------MKS------------NHFQE--------
---------N--------Y-LPKS-------------------SFIRLNRYP--------
----P-------C-------------PISS---------------E--------------
-------------------V-------F----------GL-LA--------HCDTSFLTI
L-Y--Q--D-S-VG-GLQL-------M---KD-------------------------G--
--K----WVDVK-P----N-P--SALVVNIGDLFQ-------------------------
-----------------------------------ALSNDVYKSIKHRV-V---------
----------------A-AE---EV---ERFSTA--------------------------
---------FF-----Y---CPFNDAVIQSE-----------------------------
-------NK-----P-------AV------------------YK-K--------------
------------FT-L-----------------------------RE------------Y
RQQTL---------------------------------------------NDV--K----
E-----TGDKVGL-----------------------------------------------
----------------------------------------------------------S-
----------------------------RF------------------------------
------------------------------------------------------------
-----V-L----------------------------------------------------
------------------------------------------------------------
------------------------------------------------------------
-------------------
>Pvu092200|group1
------------------------------------------------------------
------------------------------------------------------------
------------------------------------------------------------
----------------------------------------------------------M-
D----YEPPFLE----------------------------TY-KTLL--QKHVGDSR---
------N---------DCFCCTVERCDI-PLID--------L------------------
------------------------------------------------------------
----------------------------------------------------------GR
LSLEREE-----------------------------------------C-MR--E-----
-IAEAAKEWGFF--------------------------QVVNHG--V-PQEL--------
-----------LKSMQI-EQKEVFY-QPFVNKST--------Q------------QAIF-
-S-------------T-LSAKAY-------R----W-----GNP----FAT---N----L
--------RQ-------------------LSWSEAFHF-------Y--------------
-----------------VT-----------DIS----RINQHEALR------S-------
---------------------------------S-L-EGFATR-------MFSLAQSLSE
ILACKL-----------N--------------AKS------------NYFRE---H----
------------------C-SAKS-------------------CFIRLNRYP--------
----S-------C-------------PISK------------------------------
-------------------M-------H----------GL-MP--------HSDTSFLTI
V-H--Q--D-Q-IG-GLQL-------M---KD-------------------------G--
--K----WFAVK-P----N-P--HALLVNIGDLFQ-------------------------
-----------------------------------AWSNGVYKSIKHRV-V---------
----------------A-AE---KA---ERFSVA--------------------------
---------FF-----Y---CPSEEAVIKSH--------------I--------------
--------K-----P-------AI------------------YR-K--------------
------------FT-F-----------------------------TE------------Y
KQQTE---------------------------------------------KDV--K----
Q-----SGGKVGL-----------------------------------------------
----------------------------------------------------------S-
----------------------------RF------------------------------
------------------------------------------------------------
-----L-L----------------------------------------------------
------------------------------------------------------------
------------------------------------------------------------
-------------------
>Gma2g34175|group1
------------------------------------------------------------
------------------------------------------------------------
------------------------------------------------------------
----------------------------------------------------------M-
A----HEPPFLE----------------------------TY-KTLV--QKHQGDSR---
------N--------GYSSCSIVERCDI-PLID--------L------------------
------------------------------------------------------------
------------------------------------------------------------
SRLSLER---------------------------------------EEC-MR--E-----
-IAEAAREWGFF--------------------------QVVNHG--I-SHEL--------
-----------LKSLQI-EQKKVFY-QPFVNKSS--------T------Q----------
-A-----K-------A------Y-------R----W-----GNR----FAT---D----L
--------RQ-------------------LSWSEAFHF-------Y--------------
-----------------LT-----------DIS----RMDKHETLR------S-------
---------------------------------S-L-EAFAIR-------MFSVAQSLAE
ILVCRL-----------N--------------TKS------------NYFRE--------
------------------HCLPES-------------------SFIRLNRYP--------
----P-------C-------------PISS---------------K--------------
-------------------V-------H----------GL-LP--------HSDTSFLTI
V-H--Q--D-Q-VG-GLQL-------L---KD-------------------------G--
--K----WVGVK-P----N-P--HALVVNIGDLFQ-------------------------
-----------------------------------ALSNGVYKSIKHRV-V---------
----------------A-AE---KV---ERFSMA--------------------------
---------FF-----Y---CPSEEAVIKSK--------------I--------------
--------K-----P-------LM------------------YR-K--------------
------------FT-L-----------------------------ME------------Y
RQQTE---------------------------------------------KDV-KQ----
T------GDKVGL-----------------------------------------------
----------------------------------------------------------S-
----------------------------RF------------------------------
------------------------------------------------------------
-----L-L----------------------------------------------------
------------------------------------------------------------
------------------------------------------------------------
-------------------
>Gma3g36390|group1
------------------------------------------------------------
------------------------------------------------------------
------------------------------------------------------------
----------------------------------------------------------M-
A----YEPPFLE----------------------------TY-KTLV--QQHLGDSR---
------N------------EFIVERCDI-PLID--------L------------------
------------------------------------------------------------
------------------------------------------------------------
GRLSLER---------------------------------------EEC-MR--E-----
-IAEAAREWGFF--------------------------QVVNHG--I-SHEL--------
-----------LKSLQI-EQKKVFY-QPFLNKSS--------------------------
-T-------------Q----------GKAYR----W-----GNP----FAT---N----L
--------RQ-------------------LSWSEAFHF-------Y--------------
-----------------LT-----------DIS----RMDQHETLR------S-------
---------------------------------S-L-EVFAIT-------MFSLAQSLAE
ILVCKL-----------N--------------TKS------------NYFRE--------
------------------HCLPKS-------------------SFIRLNRYP--------
----Q-------C----------------P------------ISSK--------------
-------------------V-------H----------GL-LP--------HSDTSFLTI
V-H--Q--D-Q-VG-GLQL-------L---KD-------------------------G--
--K----WVGVK-P----N-P--HALVVNIGDLFQ-------------------------
-----------------------------------ALSNGVYKSIKHRV-V---------
----------------A-AE---KV---ERFSMA--------------------------
---------FF-----Y---SPSEEAIIQSQ-----------------------------
-------IK-----P-------PI------------------YR-K--------------
------------FT-L-----------------------------RE------------Y
RQQTE---------------------------------------------KDVKQT----
-------GDKVGL-----------------------------------------------
----------------------------------------------------------S-
----------------------------RF------------------------------
------------------------------------------------------------
-----L-L----------------------------------------------------
------------------------------------------------------------
------------------------------------------------------------
-------------------
>Gma7g15430|group1
------------------------------------------------------------
------------------------------------------------------------
------------------------------------------------------------
-----------------------MKSVKCHNPLQSKHSSQMD------------------
-----CEPPFLE----------------------------TY-KTLV--QKHVEDSK---
------N--------IDSSSLLERSGEL-PLID--------L------------------
------------------------------------------------------------
----------------------------------------------------------GR
LNGERDE-----------------------------------------C-VK--E-----
-IAEAASKWGFF--------------------------QVVNHG--I-SQEL--------
-----------LERLQF-EQKKLFY-QPFINKSA---------------------QVNL-
-S-------------S-LSAKSY-------R----W-----GNP----FAT---N----L
--------RQ-------------------LSWSEAFHF-------S--------------
------------PTD--IS--RMD-----QHQC----------LRL--------------
---------------------------------S-L-EAFTTR-------MFPLAESLAE
ILTCKL------------------------MNTKS------------NYFQE--------
---------N--------C-LPKS-------------------SFIRLNRYP--------
----S-------C-------------PISS---------------K--------------
-------------------V-------H----------GL-LP--------HSDTSFLTI
V-H--Q--G-H-VR-GLQL-------M---KD-------------------------G--
--K----WVDVK-P----N-P--QALVVNIGDFFQ-------------------------
-----------------------------------AFSNGVYKSIQHRV-V---------
----------------A-AE---KA---ERFSIA--------------------------
---------FF-----Y---CPSEEAIIESQ--------------I--------------
--------N-----P-------AT------------------YR-K--------------
------------FT-L-----------------------------RE------------Y
RQQTE---------------------------------------------KDV--K----
Q-----TGDKVGL-----------------------------------------------
----------------------------------------------------------S-
----------------------------RF------------------------------
------------------------------------------------------------
-----L-HS---------------------------------------------------
------------------------------------------------------------
------------------------------------------------------------
-------------------
>Gma5g09920|group1
------------------------------------------------------------
------------------------------------------------------------
------------------------------------------------------------
----------------------------------------------------------M-
D----YEPPFLE----------------------------TY-KALV--QNHVDDSK---
------N-----------DSSLVERCEL-PVID--------L------------------
------------------------------------------------------------
----------------------------------------------------------GK
FNYERDE-----------------------------------------C-EK--E-----
-IAEAANKWGFF--------------------------QVVNHG--I-SQEL--------
-----------LKSLEF-EQKKLFY-QPFVNKSA---------------------KFNF-
-S-------------S-LSAKTY-------R----W-----GNP----FAT---N----L
--------RQ-------------------LSWSEAFHF-------Y--------------
-----------------LS-----------DIS----WMDQHHSMR------S-------
---------------------------------S-L-EAFASR-------VFSLAKSLAE
ILAFNL-----------N--------------TKS------------NYFRE--------
---------N--------C-LPKS-------------------SYIRLNRYP--------
----P-------C-------------PISS---------------K--------------
-------------------V-------H----------GL-LP--------HSDTSFLTI
V-H--Q--D-Q-VG-GLQL-------M---KD-------------------------G--
--K----WVGVK-P----N-P--QALVVNIGDFFQ-------------------------
-----------------------------------AFSNGVYKSIKHRV-V---------
----------------A-SE---KV---ERFSVA--------------------------
---------FF-----Y---CPSEEAVIESH--------------I--------------
--------K-----P-------AT------------------YR-K--------------
------------FT-S-----------------------------RE------------Y
RQQTE---------------------------------------------KDV--K----
Q-----TGDKVGL-----------------------------------------------
----------------------------------------------------------S-
----------------------------RF------------------------------
------------------------------------------------------------
-----L-L----------------------------------------------------
------------------------------------------------------------
------------------------------------------------------------
-------------------
>Gma7g20500|group1
------------------------------------------------------------
------------------------------------------------------------
------------------------------------------------------------
----------------MFP--SN----LS--IW------LVL--FSYN------------
-----SQMDYEP-----------PF---------------LE-TYKT--LVLNHLDD---
------S------KNEYSSLVERS-CEL-PVID--------L------------------
-----------------G---QFNG-----------------------------------
------------------------------------------------------------
-----ER---------------------------------------DKC-MK--E-----
-IAEAASKWGFF--------------------------QVVNHG--I-SQEL--------
-----------LKSLEF-EQKKLFY-QPFLNKSE--------------------------
-K----FNFSSLSAKT------Y-------R----W-----GNP----YAT---N----L
--------RQ-------------------LSWSEAFHF-------Y--------------
------------ASD--IS----W-----MDQH----------QSL------R-------
----------------------------S----S-L-ESFATR-------MFPLAESLAE
VLAYKL-----------N--------------TKS------------NYFRE--------
----------------NCL--PKS-------------------SYIRLNRYP--------
----P-------C----------------P---------------I-------------S
----------SK-------V-------H----------GL-LP--------HSDTSFLTI
V-H--Q--D-Q-VG-GLQL-------M---KD-------------------------G--
--K----WVGVK-P----N-P--QALVVNIGDFFQ-------------------------
-----------------------------------AFSNGVYKSIKHRV-V---------
----------------A-AE---KV---ERFSMA--------------------------
---------FF-----Y---CPSEDALIESH--------------I--------------
--------K-----P-------AT------------------YR-K--------------
------------FT-S-----------------------------RE------------F
RQQTE---------------------------------------------KDV-KQ----
T-----------------------------------------------------------
----------------------------------------------------------G-
----------------------DKEGLSRF------------------------------
------------------------------------------------------------
-----L-L----------------------------------------------------
------------------------------------------------------------
------------------------------------------------------------
-------------------
>Mtr083000|group1
------------------------------------------------------------
------------------------------------------------------------
------------------------------------------------------------
----------------------------------------------------------M-
D----YEPPFLQ----------------------------TY-MSLL--QGTNDLIS---
------D------------LSDVEKREI-PLID--------L------------------
------------------------------------------------------------
--------------------------------------------------------KRLK
LDQLERE----------------------------------------EC-MK--E-----
-ITEAARKWGFF--------------------------QVVNHG--V-SQEV--------
-----------LKNMQF-EEKEVFR-TPFGIKSQ---------------------ENFLN
LP-------------S----RTY-------R----W-----GNA----SAI---N----P
--------KQ-------------------LMWSEALHI-------F--------------
-----------------LP-----------DIE----KMDQHKSLR------S-------
---------------------------------S-I-ESFVKV-------VTPLAENLVQ
ILAQEL-----------N--------------INF------------SYFQQ--------
------------------NCSANT-------------------SYLRLNRYP--------
----P-------C-------------PFPS---------------K--------------
-------------------V-------I----------GL-LP--------HADTSFITI
V-H--Q--D-H-IG-GLQL-------M---KD-------------------------G--
--K----WISVK-P----N-S--EALIVNVGDLFQ-------------------------
-----------------------------------ALSNGLYTSVGHRV-V---------
----------------A-AE---KV---ERFSLA--------------------------
---------YF-----Y---GPSIDAVIESY--------AT-------------------
--------------P-------PL------------------YR-K--------------
------------FT-F-----------------------------GE------------Y
KEQTM---------------------------------------------KDL-KE----
------GGDKVGI-----------------------------------------------
----------------------------------------------------------S-
----------------------------RF------------------------------
------------------------------------------------------------
-----L-L----------------------------------------------------
------------------------------------------------------------
------------------------------------------------------------
-------------------
>Pvu092000|group1
------------------------------------------------------------
------------------------------------------------------------
------------------------------------------------------------
----------------MDYEPPFFDVYKP--LL---------------------------
-----LQNSHAV----------------------------GV-DVGG--SG-IRNDK---
------S----------------EWCEL-PLID--------L------------------
------------------------------------------------------------
--------------------------------------------------------SRLS
L-DHVER---------------------------------------EEC-MK--E-----
-ISGAARTWGFF--------------------------QVLNHG--V-SQEL--------
-----------LHNLRH-EQMDVFR-NPFATKSR--------E------N---FLNL---
-P-----------------PRSY-------R----W-----GNP----FAT---N----W
--------SQ-------------------ISWSEAFHL-------F--------------
-----------------LP-----------DIA----RMEDQHQSL------R-------
----------------------------S----S-I-EAFASV-------VAPLAESLVQ
ILAQKL-----------N--------------------------IKFSYFQE--------
---------N--------C-SANT-------------------CFLRLNRYP--------
----P-------C----------------P---------------L--------------
----------------HSRV-------F----------GL-LP--------HTDSSFLTI
L-N--Q--D-P-IG-GLQL-------M---KD-------------------------G--
--K----WIGVK-P----N-P--QALVVNIGDLFQ-------------------------
-----------------------------------AVSNDMYISAKHQV-V---------
----------------G-GE---KE---ERFSVA--------------------------
---------YF-----Y---NPRKDAVIESE--------MM-------------------
--------------P-------AV------------------YR-K--------------
------------FS-F-----------------------------RE------------Y
REQIE---------------------------------------------KDV-KE----
T-----------------------------------------------------------
----------------------------------------------------------G-
----------------------DKAGLSRF------------------------------
------------------------------------------------------------
-----L-L----------------------------------------------------
------------------------------------------------------------
------------------------------------------------------------
-------------------
>Gma2g34200|group1
------------------------------------------------------------
------------------------------------------------------------
------------------------------------------------------------
----------------MDYEPPFLEFYKP--LL---------------------------
-----LQGSHSV----------------------------DV-GISG--SGIIRNDK---
------S----------------EWREL-PLID--------L------------------
------------------------------------------------------------
--------------------------------------------------------GQLS
L-GHVER---------------------------------------EDC-MR--E-----
-ICEAARTWGFF--------------------------QVVNHG--V-SQEL--------
-----------LQSLRH-EQVEVFR-TPFARKSR--------E------S---FLNL---
-P-------------A---ARSY-------R----W-----GNP----SAT---N----L
--------RQ-------------------ISWSEAFHM-------F--------------
------------LPD--IA--RMD------QHQ----------SLR------S-------
---------------------------------T-I-EAFASV-------VSPLAESLVQ
ILVQKL-----------N--------------------------IKFSYFRE--------
---------N--------C-SANT-------------------SFLRLNRYP--------
----P-------C----------------P------------------------------
-------IFHSR-------V-------F----------GL-LP--------HTDSSFLTI
V-N--Q--D-Q-IG-GLQI-------M---KD-------------------------G--
--N----WFGVK-P----N-P--QALVVNIGDLLQ-------------------------
-----------------------------------ALSNDIYISAKHRV-V---------
----------------A-AE---KV---ERFSVA--------------------------
---------YF-----Y---NPSKDALIESH--------IM-------------------
--------------P-------PM------------------YR-K--------------
------------FT-F-----------------------------GE------------Y
RRQIE---------------------------------------------KDV-KE----
T-----------------------------------------------------------
----------------------------------------------------------G-
----------------------DKVGLSRF------------------------------
------------------------------------------------------------
-----L-L----------------------------------------------------
------------------------------------------------------------
------------------------------------------------------------
-------------------
>Gma3g36360|group1
------------------------------------------------------------
------------------------------------------------------------
------------------------------------------------------------
----------------MDYEPPFLEFYKP--LL---------------------------
-----LQGSHRV----------------------------DV-AISG---GAIRNDK---
------S----------------EWCEL-PLID--------L------------------
------------------------------------------------------------
--------------------------------------------------------GRLS
LGGGGEK---------------------------------------EEC-MR--E-----
-ISEAARTWGFF--------------------------QVVNHG--V-SQEL--------
-----------LQSLRH-QQVEVFR-TPFARKSQ--------E------S---FFNL---
-P-----------------ARSY-------R----W-----GNP----SAT---N----L
--------GQ-------------------ISWSEAFHM-------F--------------
------------LPD--IA--RMD------QHQ----------SLR------S-------
---------------------------------T-I-EAFASV-------VAPLAENLMQ
ILAQKL-----------N--------------------------IKFNYFQE--------
---------N--------C-SANT-------------------SFLRLNRYP--------
----P-------C----------------P------------------------------
-------IFYSR-------V-------F----------GL-LS--------HTDSSFLTI
V-N--Q--D-Q-IG-GLQI-------M---KD-------------------------G--
--N----WVGVK-P----N-P--QALVVNIGDLFQ-------------------------
-----------------------------------ALSNDIYISAKHRV-V---------
----------------A-AE---KV---ERFSVA--------------------------
---------YF-----Y---NPSKDALIESH--------IM-------------------
--------------P-------PM------------------YR-K--------------
------------FT-F-----------------------------GE------------Y
RGQIE---------------------------------------------KDV-KE----
T-----------------------------------------------------------
----------------------------------------------------------G-
----------------------DKVGLSRF------------------------------
------------------------------------------------------------
-----L-L----------------------------------------------------
------------------------------------------------------------
------------------------------------------------------------
-------------------
>Ptr418200|group1
------------------------------------------------------------
------------------------------------------------------------
------------------------------------------------------------
------------------MDPPFQEKYRS-------------------------------
-----LFNDYTI----------------------------VS-KDKD--DSLMNAND---
------E------------------CEL-PLID--------L------------------
------------------------------------------------------------
---------------------------------------------------------HRL
TLEYSER---------------------------------------EQC-VK--E-----
-IKQAASEWGFL--------------------------QVVNHG--I-PQEM--------
-----------LKSLQY-EQRKAFQ-HPFRKKAE---------------D---NILNLS-
-A-----N-------S------Y-------R----W-----GNP----RAT---C----L
--------RQ-------------------LAWSEAFHV-------P--------------
-----------------LT-----------DIS----RIGDAYKSL--------------
----------------------------S---AS-I-EAFTTT-------ANALAKGVAE
ILAENL-----------G--------------VSS------------TFFEE--------
---------N--------C-PEET-------------------SYLRMNRYP--------
----P-------C-------------PFSS---------------E--------------
-------------------V-------F----------GL-IP--------HTDSSFLTV
L-N--Q--D-Q-IG-GLQL-------L---KN-------------------------G--
--R----WINVK-P----N-P--EALVINIGDLFQ-------------------------
-----------------------------------ALSNDVYKSIKHRV-L---------
----------------A-PQ---QV---ERFSLA--------------------------
---------FF-----Y---CPTYETVIESS--------------I--------------
--------K-----P-------SK------------------YK-E--------------
------------FT-F-----------------------------RE------------F
MMQIQ---------------------------------------------RDL--K----
A-----TGDKVGV-----------------------------------------------
----------------------------------------------------------S-
----------------------------RF------------------------------
------------------------------------------------------------
-----L-L----------------------------------------------------
------------------------------------------------------------
------------------------------------------------------------
-------------------
>Ptr134100|group1
------------------------------------------------------------
------------------------------------------------------------
------------------------------------------------------------
------------------------------------------------------------
-----MDPPFEE----------------------------KY-KSLL--ANATLLSK---
------D-------KDDVIMSDYEEYEL-PIID--------L------------------
------------------------------------------------------------
--------------------------------------------------------HRLT
LSFSERE----------------------------------------QC-IK--E-----
-IRQAASEWGFF--------------------------QVVNHG--I-PQEI--------
-----------LERIQL-EQRKLFH-HPFSKKAE---------------------ENIL-
-NLSENNG--------------Y-------R----W-----GNH----TAT---C----L
--------RQ-------------------ISWSEAFHI-------P--------------
-----------------LT-----------DIS----KIGGEYKSL------R-------
----------------------------E----S-I-EAYAAS-------AEKLAKEMTE
ILAKNL-----------D--------------ISS------------TYFQE--------
------------------NFLPET-------------------NYLRMNRYP--------
----P-------C-------------PFYS---------------E--------------
-------------------V-------F----------GI-LP--------HTDSCFVNV
L-I--Q--D-Q-IG-GLQL-------R---VN-------------------------G--
--E----WISVK-P----H-P--EALLINLGDLFQ-------------------------
-----------------------------------ALSNDVYKSIRHRV-V---------
----------------LASK---QV---ERLSLA--------------------------
---------YL-----Y---CPRNDAVIQSG-----------------------------
-------MK-----P-------SI------------------YR-K--------------
------------FT-F-----------------------------EE------------L
MKQNS---------------------------------------------RDI-EE----
T------GRKLGI-----------------------------------------------
----------------------------------------------------------S-
----------------------------RF------------------------------
------------------------------------------------------------
-----L-M----------------------------------------------------
------------------------------------------------------------
------------------------------------------------------------
-------------------
>Ccl08874m.|group1
------------------------------------------------------------
------------------------------------------------------------
------------------------------------------------------------
---------------------------------------MDD------------------
-----IEPPFEE----------------------------TY-PTLF--HNSTARAN---
------D---------KTLFAVDKECEL-PLID--------L------------------
------------------------------------------------------------
---------------------------------------------------------ARL
NFWSFDQ-----------------------------------------W-IE--E-----
-MAEAASQWGFF--------------------------QVMNHG--I-PQKV--------
-----------FESMRK-EQMKIFH-QPFRKKSE---------------Q---NFMNLS-
-A-----D-------S------Y-------R----W-----GNP----KAT---S----L
--------RQ-------------------FLWSEAFHI-------P--------------
-----------------VA----D------ISK----LEDESINPR------S-------
---------------------------------S-I-GLFATK-------AANLAERLAE
YLAHNL-----------R--------------IKS------------SYFRD--------
---------N--------C-LPSS-------------------SYLRMNRYP--------
----P-------C----------------P------------PSFE--------------
-------------------V-------L----------GL-IP--------HTDSDFLTL
L-Y--Q--D-H-VG-GLQL-------K---KD-------------------------G--
--R----WLSVK-P----N-P--DVLIVNVGDLFQ-------------------------
-----------------------------------ALSNGVYKSVEHRV-V---------
----------------S-HP---KV---ERYSVA--------------------------
---------YF-----Y---CPSYEAVIEST------E-NI----I--------------
--------K-----P-------AI------------------YR-K--------------
------------FS-F-----------------------------RE------------Y
KQQIQ---------------------------------------------EDV--R----
A-----TGNKVGL-----------------------------------------------
----------------------------------------------------------S-
----------------------------RF------------------------------
------------------------------------------------------------
-----L-L----------------------------------------------------
------------------------------------------------------------
------------------------------------------------------------
-------------------
>Csi019949m|group1
------------------------------------------------------------
------------------------------------------------------------
------------------------------------------------------------
-----------------MD--DI----EP--PF------EET------------------
-----YPTLFH------------NS---------------TA-RAND--KTLFAVDK---
------E------------------CEL-PLID--------L------------------
------------------------------------------------------------
------------------------------------------------------------
-----AR------LN---------------------FWSF------DQW-IE--E-----
-MAEAASQWGFF--------------------------QVMNHG--I-PQKV--------
-----------FESMRK-EQMKIFH-QPFRKKSE---------------Q---NFMNLS-
-A----DS--------------Y-------R----W-----GNP----KAT---S----L
--------RQ-------------------FLWSEAFHI-------P--------------
------------VAD--IS----K-----LEDE----------SIN------P-------
--------------R-------------S----S-I-GLFATK-------AANLAERLAE
YLAHNL-----------------------------------------RIKSS---Y----
------F-RD------NCL--PSS-------------------SYLRMNRYP--------
----P-------C----------------P---------------P-------------S
----------FE-------V-------L----------GL-IP--------HTDSDFLTL
L-Y--Q--D-H-VG-GLQL-------K---KD-------------------------G--
--R----WLSVK-P----N-P--DVLIVNVGDLFQ-------------------------
-----------------------------------ALSNGVYKSVEHRV-V---------
----------------S-HP---KV---ERYSVA--------------------------
---------YF-----Y---CPSYEAVIEST------E-NI----I--------------
--------K-----P-------AI------------------YR-K--------------
------------FS-F-----------------------------RE------------Y
KQQIQ---------------------------------------------EDV--RATGN
K-----------V-----------------------------------------------
----------------------------------------------------------G-
--------------------------LSRF------------------------------
------------------------------------------------------------
-----L-L----------------------------------------------------
------------------------------------------------------------
------------------------------------------------------------
-------------------
>Ccl0010362|group1
------------------------------------------------------------
------------------------------------------------------------
------------------------------------------------------------
---------------------------------------MDD------------------
-----IEPPFEK----------------------------TY-PTLF--HNSTAKAN---
------D---------ERLVAVDEECQL-PSID--------L------------------
------------------------------------------------------------
---------------------------------------------------------ARL
NFRSFDK-----------------------------------------W-IE--E-----
-MAEAASQWGFF--------------------------QVMNHG--I-PQKV--------
-----------LESMRK-EQMKIFH-QPFRKKSE---------------Q---NFMNLS-
-A-----D-------S------Y-------R----W-----GNP----KAT---C----L
--------KQ-------------------FLWSEALHI-------P--------------
-----------------VT-----------DIS----RLGDESNN-------P-------
----------------------------R---ST-I-GLFSTK-------AANLAERLAE
YLARNL-----------K--------------IKS------------SYFRE--------
---------N--------C-LPGS-------------------SYLRMNRYP--------
----P-------C----------------P------------PSFE--------------
-------------------V-------L----------GL-IP--------HTDSDFLTI
L-Y--Q--D-H-VG-GLQL-------K---KD-------------------------G--
--R----WLSVK-P----N-P--DVLIVNVGDLFQ-------------------------
-----------------------------------ALSNGVYKSVEHRV-V---------
----------------S-HP---KV---ERYSVA--------------------------
---------YF-----Y---CPSYEAVIEST------E-NI----I--------------
--------E-----P-------AI------------------YR-K--------------
------------FS-F-----------------------------RE------------Y
KQQIQ---------------------------------------------EDV--R----
A-----TGNKVGL-----------------------------------------------
----------------------------------------------------------S-
----------------------------RF------------------------------
------------------------------------------------------------
-----L-L----------------------------------------------------
------------------------------------------------------------
------------------------------------------------------------
-------------------
>Csi040559m|group1
------------------------------------------------------------
------------------------------------------------------------
------------------------------------------------------------
-----------------MD--DI----EP--PF------EKT------------------
-----YPTLFH------------NS---------------TA-KAND--ERLVAVDE---
------E------------------CQL-PSID--------L------------------
------------------------------------------------------------
------------------------------------------------------------
-----AR------LN---------------------FRSF------DKW-IE--E-----
-MAEAASQWGFF--------------------------QVMNHG--I-PQKV--------
-----------LESMRK-EQMKIFH-QPFRKKSE---------------Q---NFMNLS-
-A----DS--------------Y-------R----W-----GNP----KAT---C----L
--------KQ-------------------FLWSEALHI-------P--------------
------------VTD--IS----R----LGDES----------NNP------R-------
----------------------------S----T-I-GLFSTK-------AANLAERLAE
YLARNL-----------------------------------------KIKSS---Y----
------F-RE------NCL--PGS-------------------SYLRMNRYP--------
----P-------C----------------P---------------P-------------S
----------FE-------V-------L----------GL-IP--------HTDSDFLTI
L-Y--Q--D-H-VG-GLQL-------K---KD-------------------------G--
--R----WLSVK-P----N-P--DVLIVNVGDLFQ-------------------------
-----------------------------------ALSNGVYKSVEHRV-V---------
----------------S-HP---KV---ERYSVA--------------------------
---------YF-----Y---CPSYEAVIEST------E-NI----I--------------
--------E-----P-------AI------------------YR-K--------------
------------FS-F-----------------------------RE------------Y
KQQIQ---------------------------------------------EDV--RATGN
K-----------V-----------------------------------------------
----------------------------------------------------------G-
--------------------------LSRF------------------------------
------------------------------------------------------------
-----L-L----------------------------------------------------
------------------------------------------------------------
------------------------------------------------------------
-------------------
>Rco2816632|group1
------------------------------------------------------------
------------------------------------------------------------
------------------------------------------------------------
------------------------------------------------------------
-----MDSDPPF----------------------------EE-YYEV--LFKGSLVR---
------A----------VKINDAEECEL-PVID--------M------------------
------------------------------------------------------------
--------------------------------------------------------SSLN
SEQVERQ----------------------------------------NC-IE--K-----
-MGEAAREWGFF--------------------------QVVNHG--I-PREV--------
-----------LESMLH-EQRKLFY-EPFTNKCK---------------E---NFLNLS-
-A-----N-------S------Y-------F----W-----GNP----KAT---C----L
--------RQ-------------------FSWSEAFHI-------P--------------
-----------------VT-----------DIS----RMDGSRSLR------P-------
---------------------------------A-I-EAFVNA-------ATTLAQSLAE
ILAENI-----------G--------------VKT------------SFFKE--------
---------N--------C-TASS-------------------SYVRMNRYP--------
----P-------C-------------PVSS---------------Q--------------
-------------------V-------Y----------GL-LP--------HADSDFLTI
L-Y--Q--D-Q-NK-GLQL-------L---KD-------------------------G--
--S----WVGVR-P----N-P--EALVINIGDFFQ-------------------------
-----------------------------------AFSNSIYKSIEHRV-V---------
----------------V-PQ---EV---ERFSMA--------------------------
---------YF-----Y---CPSYEAIVESH--------------I--------------
--------K-----P-------AK------------------YR-N--------------
------------FS-F-----------------------------RE------------Y
KQQIQ---------------------------------------------KDV--E----
T-----TGDKIGL-----------------------------------------------
----------------------------------------------------------S-
----------------------------RF------------------------------
------------------------------------------------------------
-----V-L----------------------------------------------------
------------------------------------------------------------
------------------------------------------------------------
-------------------
>Rco8166034|group1
------------------------------------------------------------
------------------------------------------------------------
------------------------------------------------------------
----------------------------------------------------------M-
D----IDPPFQE----------------------------KH-RALF--KNSIVRET---
------N----------EDMLMASQCEL-PLID--------M------------------
------------------------------------------------------------
--------------------------------------------------------NSLN
VGHPDRE----------------------------------------KC-IK--E-----
-MGEAASEWGFF--------------------------QVVNHG--I-PNEI--------
-----------LERLQY-EQMMVFH-EPFSKKSQ---------------D---RFLNLP-
-A-----N-------S------Y-------I----W-----GNS----KAT---C----L
--------SQ-------------------FSWSEAFHI-------P--------------
-----------------VT-----------DIS----TMDGVRNLG------S-------
---------------------------------T-I-EAFVNL-------AASLAESLAE
TLADNI-----------G--------------VKT------------NFFKE--------
------------------NCTTSS-------------------SYVRMNRYP--------
----P-------C-------------PFSS---------------Q--------------
-------------------V-------Y----------GL-LP--------HTDSNFLTI
L-Y--Q--D-Q-NG-GLEL-------L---KD-------------------------G--
--N----WLSVR-P----N-P--EALVINIGDFFQ-------------------------
-----------------------------------AFSNNIYRSTEHRV-V---------
----------------A-PQ---KV---ERFSMA--------------------------
---------FF-----Y---CPSYEAVIESY--------------I--------------
--------K-----P-------AK------------------YR-K--------------
------------FS-F-----------------------------RE------------Y
KQQIQ---------------------------------------------KDV-QA----
T------GNKIGL-----------------------------------------------
----------------------------------------------------------S-
----------------------------RF------------------------------
------------------------------------------------------------
-----L------------------------------------------------------
------------------------------------------------------------
------------------------------------------------------------
-------------------
>Atr000794|group1
------------------------------------------------------------
------------------------------------------------------------
------------------------------------------------------------
---------------------------MS-------------------------------
-----KPLDLSY----------------------------PP-FPHPQLRTTIGLES---
------GSSVMLEPCSAASLKPCSIAEL-PLID--------L------------------
------------------------------------------------------------
--------------------------------------------------------ECLR
KDPSYTH-----------------------------------------------K-----
-LSQACRDWGFF--------------------------LLVNHG--V-PLTL--------
-----------SEEAMA-EVKQMFS-LPFEAKQA--------------------------
-N-------------SALPLR-Y-------L----W-----GSP----SWE---NK---L
--------RN-------------------VNWMEGFHI-------P--------------
-----------------LRGHENQ------DHM---LLQLDPFNSF------R-------
----------------------------N----V-M-ADFGHH-------MSRIAREVFE
AIPLLH----------------------LREAKRS------------DYMAE---S----
---------E---------------------------------AFIRAYRYP--------
----S-------C--------------------------------D--------------
-------------------A---CDHFM----------GM-EA--------HTDSSVLTI
LSL-----D-D-SR-GLQI-------H---KD-------------------------G--
--Q----WLDVV-P----P-S--GTLVVNLGDMMQ-------------------------
-----------------------------------AMSNDEYKSIEHRV-V---------
----------------V-ND---AT---DRISIC--------------------------
---------YF-----S---FPEHEAPISSP-----------------------------
--------------N---------------------------YR-K--------------
------------FT-Y-----------------------------KE------------F
RSQVQ---------------------------------------------EDIKSS----
-------GFKVGL-----------------------------------------------
----------------------------------------------------------D-
----------------------------RF------------------------------
------------------------------------------------------------
-----RLNQCLKNQNQTTTGLIVIHPV---------------------------------
------------------------------------------------------------
------------------------------------------------------------
-------------------
>OsaGA2ox11|group1
------------------------------------------------------------
------------------------------------------------------------
------------------------------------------------------------
---------------------------MGWASAAATCGRLQPGGGGGESSSTTTTRTTQ-
M----DPSCPPF-----------PQ---------------PE-APPL--PLQLQLQP---
------G---------------LPRLEL-PTLD--------L------------------
------------------------------------------------------------
------------------------------------------------------------
------------------------------------------------E-RV--GGEDRA
ALVAACRDLGAF--------------------------RVVNHG--V-PGEL--------
-----------RRRLLE-LGKQLLGRDTFELKKA---------------R----------
-P-----G--------------Y-------F----W-----GTA----ALK---S----L
--------RVKE-----------------VNWLEGLHV----------------------
-DLVPGSSSSSSQVGDGDD--DDD-------------------DGW------M-RIRA--
---------------------------------L-M-AEYGDH-------MARIARKLFD
ALAAEL-----------G-----------------------------LDHHQAASY----
------------------L-AERQ-------------------GFLRLYRYP--------
----P-------C----------------P------------------------------
-----------S----SASC-------L----------GM-EP--------HTDSSVLSI
ILG--Q--D-H-VG-GLQV-------I---RD-------------------------G--
--A----WRDVA-P----A-P--GELLVNLGDMMT-------------------------
-----------------------------------AISGGSYQSVRHRV-L---------
----------------ASRP---ST---ERVSCC--------------------------
---------YF-----A---FPQEDAVVEAP------S-GI-------------------
-------GG-------------GV------------------YR-P--------------
------------FS-Y-----------------------------RE------------F
REQVQ---------------------------------------------ADI--K----
A-----VGTKVGL-----------------------------------------------
----------------------------------------------------------S-
----------------------------RF------------------------------
------------------------------------------------------------
-----Y-ATATRYTR---------------------------------------------
------------------------------------------------------------
------------------------------------------------------------
-------------------
>Sit008092|group1
------------------------------------------------------------
------------------------------------------------------------
------------------------------------------------------------
--------------------------------------------------------MAVE
SSETPCPPFPLIGD--------------------------EDDVGGHENQAAAEVPQ---
------G----------------EALEL-PTVD--------L------------------
------------------------------------------------------------
------------------------------------------------------------
-----EA---------------------------------------PGP-----A-----
-LDAACRGLGIF--------------------------RLANHG--V-PADL--------
-----------TARLFA-LARDLLGRTPFPEKKA---------------Q----------
-P-----G--------------Y-------F----W-----GTPEEPSRRV---R----P
--------RD-------------------VNWIEGYHV-------H--------------
-----------------LAQPR--------PIAVGPPPPSDDDPAL------G-------
----------------------------D----L-V-AEYADH-------MARVARRLFD
AIAEAL---------------------CLDADRTA------------SYINE---H----
---------G---------------------------------GYLRVHRYP--------
----R-------C----------------P---------------E------------PG
-------------------H-------H----------GI-QA--------HTDSTTLSI
I-N--QDAASGGSG-GLQV-------H---HD-------------------------G--
--A----WRDLAAP----GVPDDGALLVNLGDMAK-------------------------
-----------------------------------AISADAYRSVPHRV-V---------
----------------ASMG---DD---ERLSLC--------------------------
---------YF-----A---FPRDDAVVSCD-----------------------------
--------------G-------SR------------------YR-P--------------
------------FT-V-----------------------------PE------------F
RAQVQ---------------------------------------------ADL--K----
-----AIGSKVGL-----------------------------------------------
----------------------------------------------------------E-
----------------------------RF------------------------------
------------------------------------------------------------
-----LRH----------------------------------------------------
------------------------------------------------------------
------------------------------------------------------------
-------------------
>Zma320167|group1
------------------------------------------------------------
------------------------------------------------------------
------------------------------------------------------------
------------------------------------------------------------
----------------------------------------MA-SGSD--SRTAADPS---
------Y----------------------P------------------------------
------------------------------------------------------------
------------------------------------------------------------
------------------------------------------------------------
------------------------------------------------PFPL--------
-----------LEQDDE-GGGHVHE-----------------------------------
----------------------L-------G----L-----GAA----------------
--------QA--------------------------------------------------
------------------------------------------------------------
-------------------------------------ASYLAE-----------------
--------------------------------------------------RD--------
-------------------------------------------GFLRVYRYP--------
----R-------C----------------P---------------E------------P-
-------------------G------RL----------GM-EA--------HTDSSVLSV
I-N--Q--E-EGAG-GLQV-------L---HG-------------------------G--
--A----WRDVA-P----A-AGASTLLVNLGDMAR-------------------------
-----------------------------------AISGDAYRSVRHRV-----------
----------------AASQ---AA---ERLSLC--------------------------
---------YF-----A---FPRDDAVITCG-----------------------------
--------------A-------GR------------------YR-P--------------
------------FT-Y-----------------------------AE------------F
REQVQ---------------------------------------------ADI-KA----
T------GSKVGL-----------------------------------------------
----------------------------------------------------------E-
----------------------------RF------------------------------
------------------------------------------------------------
-----L-LHH--------------------------------------------------
------------------------------------------------------------
------------------------------------------------------------
-------------------
>Sit006854|group1
------------------------------------------------------------
------------------------------------------------------------
------------------------------------------------------------
----------------MAA--AMADPSCPPFPL---------------------------
-----LAEEGH-----------------------------HE-QHEH--QEVPHGGE---
------L-------------------EV-PTVD--------L------------------
------------------------------------------------------------
------------------------------------------------------------
-----QA-----------------------------------------P-GE--A-----
-LAAACRRLGVF--------------------------RLANHG--V-PGDL--------
-----------SARLFA-LARDLLGRAPFLDKQA--------Q-----------------
-P-----G--------------Y-------F----W-----GTP----ALS---S----L
RV------RD-------------------VNWVEGFHV----------------------
-ALAGQQQHRPVTAAAAPP--PSD------DLA----------AAL------R-------
----------------------------D----L-A-REYGAH-------MARVARALFD
ALAAAL-----------G-----------------------------LGSEQSSAY----
------------------L-AERD-------------------GFLRVYRYP--------
----P-------C----------------P---------------E------------PG
-------------------H-------L----------GM-EA--------HTDSSVLSV
I-N--Q--D-L-VG-GLQV-------L---HD-------------------------G--
--A----WRDVA-PAGRGD-A--GTLLVNLGDMAR-------------------------
-----------------------------------AISGDAWRSVRHRV-A---------
----------------A-SR---AA---ERLSLC--------------------------
---------YF-----A---FPRDDAVITCA-----------------------------
-------GG-------------SR------------------YR-P--------------
------------FT-Y-----------------------------AE------------F
REQVQ---------------------------------------------ADI--KATGS
K-----------V-----------------------------------------------
----------------------------------------------------------G-
------------------------------------------------------------
------------------------------------------------------------
-----L-ERFLRH-----------------------------------------------
------------------------------------------------------------
------------------------------------------------------------
-------------------
>Pvi056799|group1
------------------------------------------------------------
------------------------------------------------------------
------------------------------------------------------------
---------------------------MATGTE---------------------------
-----APPATAA----------------------------AA-AVAD--PSCPPFPL---
------LEEEGQHEREEEQVPHGGDLEL-PTVD--------L------------------
------------------------------------------------------------
------------------------------------------------------------
-----EA-----------------------------------------P-GE--A-----
-LAAACRRLGVF--------------------------RLANHG--V-PADL--------
-----------SARLFA-VARDVLGRAAFHDKQA--------Q-----------------
-P-----G--------------Y-------F----W-----GTP----ALS---S----L
RV------RD-------------------VNWVEGFHL-------A--------------
-----------------LG--PDQ----QPTAA----AGGPPPSSS------P-DLAALA
D--------------------------------L-A-REYGAH-------MARVARTLFD
ALAAAL-----------GLGAGQAS----------------------AYLAE---H----
---------D---------------------------------GFLRVYRYP--------
----P-------C----------------P---------------E------------PG
-------------------H-------L----------GM-EA--------HTDSSVLTV
I-N--Q----DVVG-GLQV-------L---HG-------------------------G--
--A----WRDVA-PGGGGTGTGTGTLLVNLGDMAR-------------------------
-----------------------------------AMSGDAFRSVRHRVAA---------
----------------SWGD--------ERLSLC--------------------------
---------YF-----A---FPRDDAVISCR-----------------------------
--------------G-------SR------------------YR-P--------------
------------FT-Y-----------------------------AE------------F
REQVQ---------------------------------------------ADI--K----
A-----TGSKVGL-----------------------------------------------
----------------------------------------------------------E-
----------------------------RF------------------------------
------------------------------------------------------------
-----L-VLH--------------------------------------------------
------------------------------------------------------------
------------------------------------------------------------
-------------------
>Pvi066646|group1
------------------------------------------------------------
------------------------------------------------------------
------------------------------------------------------------
----------------MAT--GT----EA--PP------ATA--AAVV------------
-----ADPSFP------------PF---------------PL-LEEE--GQHEQAEE---
------E----------QVPHGGE-LEL-PTVD--------L------------------
------------------------------------------------------------
------------------------------------------------------------
----------------------------------------------EAP-GE--A-----
-LAAACRRLGVF--------------------------RLANHG--V-PADL--------
-----------SARLFA-VARDLLGRAPFHDKQA--------Q-----------------
-P-----G--------------Y-------F----W-----GTP----ALS---S----L
RV------RD-------------------VNWVEGFHL----ALGP--------------
-D---------HQPA--AS----S------PDL----------AAL------A-------
----------------------------G----L-A-REYGAH-------MARVARTVFD
ALAAAL-----------G-----------------------------LGAGQ--------
---------A----SAYLA--EHD-------------------GFLRVYRYP--------
----P-------C----------------P---------------E-------------A
-----------G-------H-------L----------GM-EA--------HTDSSVLSV
I-N--Q--D-L-VG-GLQV----L-HG------------------------------G--
--A----WRDVASG----D-T--GTLLVNLGDMAR-------------------------
-----------------------------------AMSGDAFRAVRHRV-A---------
----------------A-SR---GG---ERVSLC--------------------------
---------YF-----A---FPRHDAVISCG-----------------------------
--------------G-------SR------------------YR-P--------------
------------FT-Y-----------------------------AE------------F
REQVQ---------------------------------------------ADI--KATGC
K------VG---L-----------------------------------------------
----------------------------------------------------------E-
----------------------------RF------------------------------
------------------------------------------------------------
-----L-VRH--------------------------------------------------
------------------------------------------------------------
------------------------------------------------------------
-------------------
>Mgu008932m|group1
------------------------------------------------------------
------------------------------------------------------------
------------------------------------------------------------
---------------------------MT-----------------------------A-
S----DNTESSY----------------------------PP-LFRP--NHGGAETG---
------EHHHTPKSARPEPDPYPDSDSL-PVID--------F------------------
------------------------------------------------------------
------------------------------------------------------------
-----RD----------------------------------------TS-PS--D-----
-LGRVCREWGVF--------------------------RLVNHG--I-PAAL--------
-----------LSGLHE-YADKVFS-LSFETKRA--------F-----------------
-P----TS-------P---ML-Y-------F----W-----GSP----ALS--MSA---N
--------AHQQTVGGGGGGGGANCVQNNINWLEGFNV-------P--------------
-----------------LN--KTT-----SDFQ----MSDSEEALL------Q-------
------------SF--------------R---SL-L-EEYGAH-------QTRLAKSLFK
TMAEDL-----------------------------------------NFPPN--------
---------K----SKSYL-SPPT-------------------GFLRVYRYL--------
----R-------C-------------HMAE---------------Q--------------
-------------------R-------W----------GI-NS--------HTDSSVISI
I-H--Q--D-Q-IG-GLQI----FNNN---------------------------------
--K----WLDVK-P----I-R--DSLIVNLGDMMQ-------------------------
-----------------------------------AMSDDIYTSVTHRVKV---------
------------------HV---EK---ERISIG--------------------------
---------YF-----V---FPDEDAVIESS-----------------------------
--------------N---------------------------YE-P--------------
------------FS-Y-----------------------------AD------------F
QAKKE---------------------------------------------IDL--K----
T-----IGIKIGL-----------------------------------------------
----------------------------------------------------------P-
----------------------------RF------------------------------
------------------------------------------------------------
-----R-IDRPV------------------------------------------------
------------------------------------------------------------
------------------------------------------------------------
-------------------
>Sly082030.|group1
------------------------------------------------------------
------------------------------------------------------------
------------------------------------------------------------
------------------------------------------------------------
-----MSQSYNFESY-------------------------PP-LFRP--SPNISQIQ---
------E-------SDETESSLLLDSYI-PVID--------Y------------------
------------------------------------------------------------
---------------------------------------------------FKRTAPIIT
TTKYQDV---------------------------------------SED-GN--L-----
-ISEACRDWGLF--------------------------RLVNHG--I-PFSL--------
-----------LNQIEE-HAKKLFS-LPYETKKA---------------FFASSSSSNFV
SP-----------------IS-Y-------F----W-----GSP----ALS---P----S
--------GAALAPKNSEQQNNNHT----LQWMEGFNV-------S--------------
-----------------LA--QLS------NIH----YQDLLLETF------R-------
--------------C------------------L-L-EEYGKE-------LCRLATEIFK
ILGPFE-----------S-----------------------------NYMSL--------
---------E-------------T-------------------GLLRVYRYP--------
----R-------C--------------LEP---------------E--------------
-----------R-------T-------W----------GI-DT--------HTDSSVLSI
I-H--Q--D-D-VG-GLQV-------Y---KD-------------------------H--
--Q----WIDVN-P----L-P--NTLIVNIGDMLQ-------------------------
-----------------------------------AMSDDRYMSVKHRVKV---------
------------------NR---HK---ERISIG--------------------------
---------YF-----V---FPDEDTIIQST-----------------------------
--------------K---------------------------YN-P--------------
------------FS-Y-----------------------------AD------------F
RAQVQ---------------------------------------------HDL-KT----
------LGLKTGL-----------------------------------------------
----------------------------------------------------------Q-
----------------------------KF------------------------------
------------------------------------------------------------
-----K-FS---------------------------------------------------
------------------------------------------------------------
------------------------------------------------------------
-------------------
>Stu0030362|group1
------------------------------------------------------------
------------------------------------------------------------
------------------------------------------------------------
------------------------------------------------------------
-----MSQSYYFESYPP-----------------------LF-RPPPNIPQIQESNS---
------D----------ETESLLLDSHI-PVIDYFKCTTPTI------------------
------------------------------------------------------------
--------------------------------------------------------RTTK
YQDVNED----------------------------------------RN-----L-----
-ISEACRDWGLF--------------------------RLVNHG--I-PITL--------
-----------LNQIEE-HAKKLFS-LPYETKKA---------------FFANSTSSSNF
VS-------------P---IS-Y-------F----W-----GSP----ALS---PSGAAL
APKKGAQENNNQS----------------LQWMEGFNV-------S--------------
-----------------LAQLSNI------HYQ------DLLLETF------R-------
---------------------------------C-LLEEYGKE-------LSRLATEIFK
ILGPFE-----------S-----------------------------NYMSI--------
---------E-------------T-------------------GLLRVYRYP--------
----R-------C--------------LEP---------------E--------------
-----------R-------T-------W----------GI-DT--------HTDSSVLSI
I-H--Q--D-D-VG-GLQV-------Y---KD-------------------------H--
--Q----WIDVN-P----L-P--NTLIVNIGDMLQ-------------------------
-----------------------------------AMSDDRFMSVKHRVKV---------
------------------NK---HK---ERISIG--------------------------
---------YF-----V---FPAEDTIIQST-----------------------------
--------------K---------------------------YN-P--------------
------------FS-Y-----------------------------AD------------F
RAQVQ---------------------------------------------HDL--K----
-----TLGLKTGL-----------------------------------------------
----------------------------------------------------------Q-
----------------------------KF------------------------------
------------------------------------------------------------
-----KFS----------------------------------------------------
------------------------------------------------------------
------------------------------------------------------------
-------------------
>Bra020362|group1
------------------------------------------------------------
------------------------------------------------------------
------------------------------------------------------------
---------------------------MSITES---------------------------
-----YPPAFRR----------------------------VI-NDGA--PSATAEIE---
------P-----------VLVQDKDIDV-PVID--------F------------------
------------------------------------------------------------
------------------------------------------------------------
-----EC----------------------------------------LD-KE--I-----
-LTEACRDWGIF--------------------------RLKNHG--V-PLPL--------
-----------MSQLQE-ISESLLS-LPFENKQK---------------L---FAAVNS-
-P-----M-------S------Y-------F----W-----GTP----ALN---RSGDAL
KRGAQA--SN-------------------VSMVEGFNV-------P--------------
------------LSKLPAS--TSC------DDD----AQRSELESF------R-------
---------------------------------V-LIEEYGRH-------ITRIAVSLFE
AIAQTL-----------N-----------------------------LELSS---H----
---------Q----KSGYL-LEST-------------------GLIRVYRYP--------
----P-------S-------------DKTA---------------G-------------E
-------------------A-------L----------GM-EV--------HTDSSVISI
L-K--E--D-E-TG-GLEI-------M---KD-------------------------E--
--E----WFRVK-P----V-A--DTLIVNLGDMMQ-------------------------
-----------------------------------AISDNEYKSVEHRV-----------
------------------KKKDMTT---KRHSVC--------------------------
---------YF-----V---FPQRDCVIKSS-----------------------------
--------------N---------------------------YK-P--------------
------------FT-Y-----------------------------SD------------F
EAQVQ---------------------------------------------ADV-QS----
------------L-----------------------------------------------
----------------------------------------------------------G-
----------------------TKIGLLRF------------------------------
------------------------------------------------------------
-----T-PESPLFL----------------------------------------------
------------------------------------------------------------
------------------------------------------------------------
-------------------
>Tha015470|group1
------------------------------------------------------------
------------------------------------------------------------
------------------------------------------------------------
---------------------------MSISDS---------------------------
-----YPPAFRR----------------------------VI-NDGD--PPATPEIE---
------P-----------VLVGDKDIPI-PVID--------L------------------
------------------------------------------------------------
------------------------------------------------------------
-----ER----------------------------------------LD-KE--I-----
-LTEACKEWGIF--------------------------RLENHG--V-PLAL--------
-----------TSKLQE-ISESLLS-LPFENKRE---------------L---FTAVKS-
-P-----------------LS-Y-------F----W-----GTP----ALN---RLGDAL
KRGTQA--SN-------------------VNMVEGFNV-------P--------------
------LSSLSKLPASTSC--DDD------DDD----AQHSRLESF------R-------
---------------------------------V-LMEEYGRH-------ITRIAVTLFH
AIAQTL------NLELSG-----------------------------DRRSE---Y----
------------------L-SEST-------------------GLIRVYRYP--------
----S-----SSS-------------GETA---------------G-------------E
-------------------A-------L----------GM-EV--------HTDSSVISV
L-K--E--D-E-TG-GLEI-------M---KG-------------------------E--
--E----WFRVE-P----V-A--NTLIVSLGDMMQ-------------------------
-----------------------------------VISDDAYKSVKHRV-----------
------------------KKKDIKR---DRYSVC--------------------------
---------YF-----V---FPQRDCVIKSS-----------------------------
--------------K---------------------------YK-P--------------
------------FT-Y-----------------------------SE------------F
EAQVQ---------------------------------------------ADI--Q----
S-----IGTKIGL-----------------------------------------------
----------------------------------------------------------P-
----------------------------RF------------------------------
------------------------------------------------------------
-----T-P----------------------------------------------------
------------------------------------------------------------
------------------------------------------------------------
-------------------
>Cru0026663|group1
------------------------------------------------------------
------------------------------------------------------------
------------------------------------------------------------
---------------------------MSINES---------------------------
-----YPPAFRR----------------------------VI-SGGD--PLATAEVE---
------P----------AVLVRDEDIKI-PVID--------L------------------
------------------------------------------------------------
------------------------------------------------------------
-----ER----------------------------------------LD-KE--I-----
-LREACKEWGIF--------------------------RLENHG--V-PLAL--------
-----------TSRLQE-ISGSLLS-LPFENKRE---------------L---FAAVNS-
-P-----------------LT-Y-------F----W-----GTP----ALN---PSGDAL
KRGAQA--SN-------------------VHMLEGFNV-------P--------------
-----------------LS--KLP------TFS----TSCDDGDAH------E-PKLESF
R--------------------------------V-LIEEYGRH-------ITRIAVSLFE
AIAQTL------SLQLSG-----------------------------NRRSE---Y----
------------------L-SEST-------------------GLIRVYRYPG-------
--SSD-----GAA----------------G---------------E--------------
-------------------A-------L----------GM-EV--------HTDSSVISI
L-K--E--D-E-TG-GLEV----M--K---GE-------------------------D--
-------WFCVK-P----V-A--NTLIVNLGDMMQ-------------------------
-----------------------------------AISDDEYKSVTHRV-K---------
----------------KKNM---ET---ERHSVC--------------------------
---------YF-----V---FPKRDYVIKSS-----------------------------
--------------N---------------------------YK-P--------------
------------FT-Y-----------------------------SE------------F
EAQVQ---------------------------------------------ADV--Q----
S-----SGTKIGL-----------------------------------------------
----------------------------------------------------------P-
----------------------------RF------------------------------
------------------------------------------------------------
-----R-PNSPLFLSSCREI----------------------------------------
------------------------------------------------------------
------------------------------------------------------------
-------------------
>Aly495988|group1
------------------------------------------------------------
------------------------------------------------------------
------------------------------------------------------------
---------------------------MSISES---------------------------
-----YPPAFRRVIND------------------------GD-RLAT--PVLVQGKD---
------I-------------------NI-PVID--------M------------------
------------------------------------------------------------
------------------------------------------------------------
-----ER----------------------------------------LD-KE--I-----
-LREACKEWGIF--------------------------RLENHG--V-PLAL--------
-----------TSRLQE-ISESLLS-LPFENKRD---------------L---FAAVNS-
-P-----------------LS-Y-------F----W-----GTP----ALN---RSGDAL
KRGAQA--SN-------------------VTMLEGFNV-------P--------------
------------LSSLSML--PTS------TSC----DDDAQEPKL------E-------
------------SF--------------R---VL-M-EEYGRH-------ITRIGVSLFE
AIAQTL------NLELSG-----------------------------NRRSE---F----
------------------L-SEST-------------------GLIRVYRYP--------
----R-----SSY-------------QAAR---------------E--------------
-------------------A-------L----------GM-EV--------HTDSSVISI
L-K--E--D-E-SG-GLEI-------M---KG-------------------------E--
--E----WFCVK-P----V-A--NTLIVNLGDMMQ-------------------------
-----------------------------------VISDDEYKSVTHRV-K---------
----------------KKNR---KT---ERHSVC--------------------------
---------YF-----V---FPKRDCVIKSS-----------------------------
--------------N---------------------------YK-P--------------
------------FT-Y-----------------------------SE------------F
EAQVQ---------------------------------------------ADV--Q----
S-----LGTKIGL-----------------------------------------------
----------------------------------------------------------P-
----------------------------RF------------------------------
------------------------------------------------------------
-----N-PNSPLFL----------------------------------------------
------------------------------------------------------------
------------------------------------------------------------
-------------------
>Ath5G58660|group1
------------------------------------------------------------
------------------------------------------------------------
------------------------------------------------------------
--------------MSISE--SY----PP--AF------RRV------------------
-----------------------TN---------------DE-NPPA--TPVIVQGK---
------D------------------INI-PVID--------L------------------
------------------------------------------------------------
------------------------------------------------------------
-----ER----------------------------------------LD-KE--I-----
-LREACKEWGIF--------------------------RLENHG--V-PLAL--------
-----------TSRLQE-ISESLLS-LPFEKKRE---------------L---FAAVKS-
-P----LS--------------Y-------F----W-----GTP----ALN---RSGDAL
KRGAQA--SN-------------------LTMLEGFNV-------P--------------
-LSSLSSLSKLPTST--CC----D------DDA----QEEPKLESF------R-------
----------------------------V----L-M-EEYGKH-------ITRIAVSLFE
AIAQTL-----------N-----------------------------LELSG--------
------N-RR----SEYLS--EST-------------------GLIRVYRYP--------
----Q-------S----------------S---------------E-------------E
----------AA-------R-------E--------ALGM-EV--------HTDSSVISI
L-R--E--D-E-SG-GLEI----M-KG------------------------------E--
--E----WFCVK-P----V-A--NTLIVNLGDMMQ-------------------------
-----------------------------------AISDDEYKSVTHRV-K---------
----------------KRNR---KT---ERHSVC--------------------------
---------YF-----V---FPKRDCVIKSS-----------------------------
--------N---------------------------------YK-L--------------
------------FT-Y-----------------------------SD------------F
EAQVQ---------------------------------------------ADV-QS----
------------L-----------------------------------------------
----------------------------------------------------------G-
----------------------TKIGLPRF------------------------------
------------------------------------------------------------
-----N-PNSPLFL----------------------------------------------
------------------------------------------------------------
------------------------------------------------------------
-------------------
>Tca041595|group1
------------------------------------------------------------
------------------------------------------------------------
------------------------------------------------------------
---------------------------MN----------IKS------------------
-----YPPLFRP----------------------------HS-NLTQ--NIGPDEPI---
------E-------------HIEDLDPI-PVID--------L------------------
------------------------------------------------------------
------------------------------------------------------------
-----------------------------------------------QC-LE--K-----
-LDGACKNWGLF--------------------------RLVNHG--V-PSTL--------
-----------LSQIQD-QARKLFS-LPFEHKQA--------V------I----------
-S-----S-------P---LS-Y-------V----W-----GTV----FLS---SSGVAV
RS------SQDMF----------------NCWAEVINF-------P--------------
-----------------VT--QLS------QFQ----TQDSLLDSF------R-------
----------------------------H----Q-V-EEYGKH-------LARIARTIFQ
VMAKNL-----------N-----------------------------LDPRQSESY----
------------------L-AEST-------------------AFIRAHRYP--------
----Q-------I-------------SEGK---------------Q--------------
-------------------A-------W----------GA-GP--------HRDGSLFSI
L-S--Q--D-Q-IG-GLEV-------Y---KD-------------------------N--
--K----WFPVK-P----V-A--NTLLINLGEMMK-------------------------
-----------------------------------AISDDRYVSAKHRVRV---------
------------------YK---QE---DRISVN--------------------------
---------YF-----V---FPDFDCVIRSS-----------------------------
--------------K---------------------------YK-P--------------
------------FT-Y-----------------------------NE------------F
RAQGQ---------------------------------------------KDI--E----
S-----LGFIVGL-----------------------------------------------
----------------------------------------------------------E-
----------------------------GF------------------------------
------------------------------------------------------------
-----K-LSK--------------------------------------------------
------------------------------------------------------------
------------------------------------------------------------
-------------------
>Cpa2.438|group1
------------------------------------------------------------
------------------------------------------------------------
------------------------------------------------------------
----------------MAEISNF-----------------------------------E-
S----YPPLILHHLKSMSN---------------------GE-SSQT--GNKTDPDD---
------D----------IHECCYMDDPI-PVID--------F------------------
------------------------------------------------------------
------------------------------------------------------------
-----LC----------------------------------------LD-PD--K-----
-LGETCKEWGVF--------------------------RLVNHG--V-PVCL--------
-----------LTQIQE-HAKMLFS-LSFESKQE--------------------------
-L-------------FNSPLS-Y-------F----W-----GTP----ALT---PSGTAL
FGGR----PS-------------------ISLVEGISF-------Q--------------
-----------------LN-----------EIS-SSQAENPMLETF------R-------
---------------------------------M-LMEEYGRH-------LARLATNIFQ
AMVKNL-----------N-------------------------------LDP--------
---------E----NSSSNLSESA-------------------GTMRVYRYP--------
----P-------C----------------P---------------N-------------G
-------------------A-------T----------GL-HV--------HTDSSVLSI
L-S--Q--D-Q-VG-GLEV-------F---KD-------------------------D--
--E----CFQVK-P----V-P--DTLIVNIGDMMQ-------------------------
-----------------------------------AISNDEFKSVKHRVKS---------
------------------SR---EK---ERFSVC--------------------------
---------YF-----I---FPGEGRLIRSS-----------------------------
--------------K---------------------------YK-P--------------
------------FT-Y-----------------------------TD------------Y
QTQVQ---------------------------------------------LDI-KT----
------TGSKVGL-----------------------------------------------
----------------------------------------------------------E-
----------------------------RF------------------------------
------------------------------------------------------------
-----R-LLADQPC----------------------------------------------
------------------------------------------------------------
------------------------------------------------------------
-------------------
>Pvu260200|group1
------------------------------------------------------------
------------------------------------------------------------
------------------------------------------------------------
------------------------------------------------------MNNLE-
S----YPPILRHVSH-------------------------PR-HHSP--DGGDAIHE---
------E----------------EPDPL-PVID--------L------------------
------------------------------------------------------------
------------------------------------------------------------
ECLTHDE---------------------------------------TKT-KK--A-----
-FEEACKHWGLF--------------------------RLVNHG--V-PSTL--------
-----------FSQLQH-QAKQLFS-LSFESKQA--------S------C----------
-S-----G-------S-NPVT-Y-------F----W-----GTP----ALT---PSGTVL
TTAP----QN-------------------INWVEGFNM-------P--------------
-----------------LP-----------HLSQFQSQLPQLHSFR------D-------
---------------------------------S-V-VEYGEH-------MSRIGRRLFE
AMAKNL-----------D-----------------------------LNIEA--------
---------S----SSSSYVAENS-------------------GIMRIYRYP--------
----N-------C-------------SNSD---------------V--------------
-------------------G-------L----------GM-EV--------HTDSSVVSI
L-S--Q--E-NEVS-GLEL-------L---KD-------------------------H--
--Q----WLTVK-P----I-S--NTLIVNLGDMMQ-------------------------
-----------------------------------AISDDRYKSVTHRVKL---------
------------------NS---ER---ERISIC--------------------------
---------YF-----V---FPDEDLQIQSS-----------------------------
--------------K---------------------------YK-P--------------
------------FS-Y-----------------------------KQ------------F
RAKVQ---------------------------------------------QDV-KT----
------VGYKVGL-----------------------------------------------
----------------------------------------------------------P-
----------------------------RF------------------------------
------------------------------------------------------------
-----Q-HTHDSLN----------------------------------------------
------------------------------------------------------------
------------------------------------------------------------
-------------------
>Pvu175200|group1
------------------------------------------------------------
------------------------------------------------------------
------------------------------------------------------------
----------------MVDLYISKLSKNKNNNSMNNMESYPP------------------
-----VLRHLDQ----------------------------QQ-HPPP--PPNLDPNE---
------E--------------FQEPDPV-PIID--------L------------------
------------------------------------------------------------
------------------------------------------------------------
-----EC----------------------------------------LQ-HE--K-----
-LEEACKNWGLF--------------------------RLVNHG--V-PLTL--------
-----------LKELQE-VAKELFG-LSFEAKEG--------A-----------------
-C-----S-------G-SPVT-Y-------F----W-----GTP----ALT---PSGTAL
TKSP----QN-------------------MNWVEGFDV-------P--------------
-----------------LS--QLS------HFN----PQLPTLESV------R-------
---------------------------------V-LLMEYEKH-------LSRIGIRLFE
AMAKNL-----------E-----------------------------LNIKRSKEY----
------------------I-AEKS-------------------GMVRVYRYP--------
----N-------C----------------P---------------D--------------
---------TNV-------G-------L----------GM-EA--------HTDSSVMSI
L-N--Q--G-DEVG-GLQL----LKHH---------------------------------
--K----WLNVK-P----I-P--NTLIVNLGDMMQ-------------------------
-----------------------------------AISNDRYKSVMHRVSI---------
------------------NK---HK---ERISLC--------------------------
---------YF-----V---FPGEEVVIESS-----------------------------
--------------K---------------------------YK-P--------------
------------FT-Y-----------------------------NE------------F
RSQVQ---------------------------------------------EDI--K----
A-----LGHKVGL-----------------------------------------------
----------------------------------------------------------P-
----------------------------RF------------------------------
------------------------------------------------------------
-----H-HSQPLLL----------------------------------------------
------------------------------------------------------------
------------------------------------------------------------
-------------------
>Gma1g27360|group1
------------------------------------------------------------
------------------------------------------------------------
------------------------------------------------------------
----------------MIDLYIFNLPTNN--NNNNNMNNIES------------------
-----YPPVLRH----------------------------LD-HHQL--PPPPNPDP---
------D----------KDPTQQDSDPI-PIID--------F------------------
------------------------------------------------------------
------------------------------------------------------------
-----SC--------------------------------------LNHD-KS--K-----
-LDEACKDWGFF--------------------------RLVNHG--I-PMTL--------
-----------LKKLQE-VAKELFS-LSFEAKEG--------A-----------------
-C-----S-------G-SPVS-Y-------F----W-----GTP----ALT---PSGTTT
RGP-----QN-------------------MNWVEGFDV-------P--------------
-----------------LS--QLP------HFN---------PHQL------P-TLESIR
L--------------------------------P-I-KDYKTH-------LSRIATTLFE
AMAKNL-----------D-----------------------------LSLKPSEPY----
------------------L-AENT-------------------GMVRVYRYP--------
----N-------C-------------SDAN------------------------------
-----------V-------G-------W----------GM-EA--------HTDSSVLSI
L-N--Q--D-DEVS-GLQV-------L---KD-------------------------D--
--Q----WLTVK-P----I-P--NTLIVNLGDMMQ-------------------------
-----------------------------------AISDDRYKSVTHRVSI---------
------------------NK---HK---ERISIC--------------------------
---------YF-----V---FPGEDVAIESY-----------------------------
--------------K---------------------------YK-P--------------
------------FT-Y-----------------------------NE------------F
RAQVQ---------------------------------------------QDI--K----
A-----LGYKVGL-----------------------------------------------
----------------------------------------------------------S-
----------------------------RF------------------------------
------------------------------------------------------------
-----Q-HHEEC------------------------------------------------
------------------------------------------------------------
------------------------------------------------------------
-------------------
>Gma8g06870|group1
------------------------------------------------------------
------------------------------------------------------------
----------------------------MIDLYISNLPNNNNNNNM--------------
----------------NNI--ES----YP--PV------LRH------------------
-----LDQQQPP-----------PN---------------PD-PDYK--DPTQEDPD---
------T--------------------I-PIID--------L------------------
------------------------------------------------------------
------------------------------------------------------------
-----SC------L--------------------------------DHD-TN--K-----
-LEEACKDWGLF--------------------------RLVNHG--V-PLTL--------
-----------LNELQE-MAKELFS-LSFEVKEG--------A-----------------
-C----SG------CP----VTY-------F----W-----GTP----ALT---PSGRTL
TTRSP---QN-------------------INWVEGFDV-------A--------------
------------LSQ--LP----H------FSV----PQLPTLESI------R-------
---------------------------------L-LLKDYENH-------LSRIATTLFE
AMANNL-----------D-----------------------------LNLKPSKPY----
------------------L-AENT-------------------GMVRVYRYP--------
----N-------C----------------S---------------D-------------A
----------NV-------G-------W----------GM-EA--------HTDSSVLSI
L-N--Q--DDE-VS-GLQV-------L---KD-------------------------D--
--Q----WLTVK-P----I-S--NTLIVNLGDMMQ-------------------------
-----------------------------------AISDDRYKSVTHRVSI---------
------------------NK---HK---ERISIC--------------------------
---------YF-----V---FPGEDVVIESS------K----------------------
------------------------------------------YK-P--------------
------------FT-Y-----------------------------NE------------F
RAQVQ---------------------------------------------QDI--KALGY
K-----------V-----------------------------------------------
----------------------------------------------------------G-
--------------------------LARF------------------------------
------------------------------------------------------------
-----Q-HNEDS------------------------------------------------
------------------------------------------------------------
------------------------------------------------------------
-------------------
>EgrB02243|group1
------------------------------------------------------------
------------------------------------------------------------
------------------------------------------------------------
---------------------------MELQSS---------------------------
-----YPPPFRR----------------------------PS-GPAP--AVDPDEGS---
------R----------TTNQIQEQDPI-PVVD--------L------------------
------------------------------------------------------------
------------------------------------------------------------
-----QR--------------------------------------LDVE-GE--R-----
-LGEACRAWGIF--------------------------RVVNHG--V-PLDL--------
-----------LTRLRD-RARRLFA-LPFESKQA--------L------L----------
-V-----A-------P---LS-Y-------F----W-----GTP----VLT---PSGSAL
LGGA----QG-------------------VNWVEGLNV-------P--------------
-----------------LA----Q-------------------LSLLGDGGGG-GGGGDD
DDEVVTAVASLRN--------------------L-L-QEYGVH-------LARIAKLLFQ
AMAEDL-----------R--------------LDP------------AHSKS---Y----
------------------L-SEST-------------------GFVRLYRYP--------
----H-------C-------------SKAS---------------S-------------D
-------------------M-------S----------GM-EA--------HSDSSVLSI
L-C--Q--D-E-VG-GLEL-------Y---KD-------------------------E--
--Q----WIQVQ-P----V-P--DALIVNVGDMLQ-------------------------
-----------------------------------AMSDDEYISVKHRVKV---------
------------------KK---PQ---DRTSVC--------------------------
---------YF-----V---FPGQDSVIRSS-----------------------------
--------------K---------------------------YR-P--------------
------------FT-Y-----------------------------GD------------F
QAQ---------------------------------------------------------
------------------------------------------------------------
------------------------------------------------------------
------------------------------------------------------------
------------------------------------------------------------
------------------------------------------------------------
------------------------------------------------------------
------------------------------------------------------------
-------------------
>Vvi4718001|group1
------------------------------------------------------------
------------------------------------------------------------
------------------------------------------------------------
---------------------------MAGTEV-------------------------S-
S----YPPLFR-----------------------------EE-KGSI--HGGVEGEE---
------G--------VKVGGGSSESDPL-PVMD--------L------------------
------------------------------------------------------------
------------------------------------------------------------
-----EC----------------------------------------ME-ME--K-----
-LGEVCREWGIF--------------------------RLVNHG--I-PLSL--------
-----------LSQLED-HAKRLFG-LPFESKEA--------V------F----------
-T-----T-------P---VS-Y-------F----W-----GTP----ALT---KSGVAL
SQTP----QN-------------------VNWVEGFNV-------P--------------
-----------------LS--QLP------LLQ----TQDPIIASF------R-------
---------------------------------L-ILEEYGRH-------LSRIARTLFE
AMAKNL-----------G--------------HDP------------KQYES--------
---------S--------L-DESS-------------------GIVRVYRYP--------
--LRP-------N----------------R---------------D-------------H
-------------------A-------S----------HM-EV--------HTDSSVLSI
L-N--Q--D-E-VG-GLEV-------L---KD-------------------------G--
--E----WLSAS-P----I-S--NTLVINVGDMMQ-------------------------
-----------------------------------VISNDKYKSVIHRVKV---------
------------------AK---ER---ERLSIC--------------------------
---------YF-----V---FPEENTVIKSS-----------------------------
--------------K---------------------------YR-P--------------
------------FS-Y-----------------------------ND------------F
RSQVQ---------------------------------------------EDI--K----
T-----LGHKVGL-----------------------------------------------
----------------------------------------------------------K-
----------------------------RF------------------------------
------------------------------------------------------------
-----K-INDDSD-----------------------------------------------
------------------------------------------------------------
------------------------------------------------------------
-------------------
>Ppe019257|group1
------------------------------------------------------------
------------------------------------------------------------
------------------------------------------------------------
---------------------------MA----------SES------------------
-----YPPLF------------------------------RS-LNNS--TQIVDSDE---
------K----------ADPVHDLEDPI-PLVD--------L------------------
------------------------------------------------------------
------------------------------------------------------------
-----QS---------------------------------------LKL-GK--Q-----
-LGEACEQWGIF--------------------------RLVNHG--V-PPTL--------
-----------LSQLQD-HAEKFFS-LPFESKQS--------L------I----------
-T-----S-------P---LS-Y-------F----W-----GTP----ALT---PSGAAL
HRKGSTL-EN-------------------INLVEGFNV-------P--------------
-----------------IA--QLN------QFQ----ADNHIVASF--------------
----------------------------S---LV-L-EEYGKH-------LARIATTIFE
AMLKNL-----------G-------------------------------LDP---V----
---------E----SKANL-SHST-------------------GSVRVYRYP--------
----R-------C-------------SNSN-----------------------------S
-------------------A-------W----------GL-DV--------HTDSSVVSI
L-N--Q--D-D-VG-GLEV-------L---KD-------------------------N--
--D----WFTVK-P----I-P--NTLIINLGDMMQ-------------------------
-----------------------------------AISDDKYKSVTHRVKV---------
------------------NK---NK---ERISIC--------------------------
---------YF-----V---FPGEGSVIRSS-----------------------------
--------------K---------------------------YK-P--------------
------------FT-Y-----------------------------SD------------F
QEQVQ---------------------------------------------QDI--K----
T-----VGYKVGL-----------------------------------------------
----------------------------------------------------------E-
----------------------------KF------------------------------
------------------------------------------------------------
-----K-ISEAV------------------------------------------------
------------------------------------------------------------
------------------------------------------------------------
-------------------
>Fve07935|group1
------------------------------------------------------------
------------------------------------------------------------
------------------------------------------------------------
---------------MSFE--SY----PP--PF------RNL----------------L-
S----HPAKIVD---------------------------------LG--CGALDLDS---
------D-------------------PI-PVVD--------L------------------
------------------------------------------------------------
------------------------------------------------------------
-----QC------LE-------------------------------LGD-CK--L-----
-LEEPCKQWGLF--------------------------RLVNHG--V-PESL--------
-----------LIQLQN-LARTFFS-LPFESKQA--------L-----------------
-T----TN-------P----FSY-------F----W-----GTP----ALT---P-TGDA
GKL-----QN-------------------INLVEGLNV-------P--------------
------------LSQ--LP-----------RFQ----TDDPILASF--------------
--------------C-------------H----L-L-EEYGKH-------LARIGRTLFE
GMSKNL-----------------------------------------SLDPS--------
---------D----SKSNL-SEST-------------------GLVRVYRYPQ-------
--WPT------KS----------------K---------------N-------------Q
-----------N----K-SA-------W----------GM-DV--------HTDSSVLSI
L-N--Q--D-E-VG-GLEV-------L---KD-------------------------N--
--H----WCTVK-P----I-P--NTLVVNLGDMMQ-------------------------
-----------------------------------AISDDKYTSVKHRVKV---------
------------------NE---YR---ERISVC--------------------------
---------YF-----V---FPGEGSVIRSS------N----------------------
------------------------------------------YK-P--------------
------------FT-Y-----------------------------SD------------F
QGQVQ---------------------------------------------QDI-KS----
------------I-----------------------------------------------
----------------------------------------------------------G-
----------------------YKVGLDRF------------------------------
------------------------------------------------------------
-----K-LRDV-------------------------------------------------
------------------------------------------------------------
------------------------------------------------------------
-------------------
>Ccl0028928|group1
------------------------------------------------------------
------------------------------------------------------------
------------------------------------------------------------
------------------------------------------------------------
------------------------------------------------------------
-----------------------------MSLD--------L------------------
------------------------------------------------------------
------------------------------------------------------------
GSLNLEK-----------------------------------------------------
-LGDACRNWGLF--------------------------RLVSHG--I-PETL--------
-----------MSQLRS-QAKNLFS-FSFETKQR-------------------LFTN---
-K-------------PAAVSI-Y-------F----W-----GTP----ALT---PSGAAL
ARAP----QS-------------------INWVEGFNV-------P--------------
-----------------LT----QLSDRNQYFQ---GQQDPLFDSF------R-------
---------------------------------LSL-EEYGKH-------MSRIARTIFE
AMVRNL------------------------------------------HLDS--------
---------T----QSHSDLSEST-------------------GLVRVYRYP--------
----K----FSKA----------------D---------------E--------------
-------------------A-------L----------GM-EV--------HTDSSVLSI
L-N--E--D-Q-VG-GLEV-------F---KD-------------------------D--
--K----WLLVQ-P----I-P--GSLIVNLGDMMQ-------------------------
-----------------------------------AISNDEYMSVKHRVKV---------
------------------NK---NE---ERHSVC--------------------------
---------YF-----V---FPGEGSVIRSS-----------------------------
--------------R---------------------------YK-P--------------
------------FT-Y-----------------------------SD------------F
QARVQ---------------------------------------------HDI--K----
-----TLGFKVGL-----------------------------------------------
----------------------------------------------------------Q-
----------------------------RF------------------------------
------------------------------------------------------------
-----KISEDA-------------------------------------------------
------------------------------------------------------------
------------------------------------------------------------
-------------------
>Csi019643|group1
------------------------------------------------------------
------------------------------------------------------------
------------------------------------------------------------
------------------------------------------------------------
-----MPNLESY----------------------------PP-VFRR--KHNDFDPD---
------E-------SVQDFQECYHSDPV-PTLD--------L------------------
------------------------------------------------------------
------------------------------------------------------------
-----------------------------------------------GS-LNLEK-----
-LGDACKNWGLF--------------------------RLVSHG--I-PETL--------
-----------MSQLRS-QAKNLFS-FSFESKQR----------------------LFTN
KP-------------A---AVSY-------F----W-----GTP----ALT---PSGAAL
ARAP----QS-------------------INWVEGFNV-------P--------------
-----------------LT----QLSDRNQYFQ---GQQDPLFDSF------R-------
---------------------------------L-SLEEYGKH-------MSRIARTIFE
AMVRNL------------------------------------------HLDS--------
---------T----QSHSDLSEST-------------------GLVRVYRYP--------
----K----FSKA----------------D---------------E--------------
-------------------A-------L----------GM-EV--------HTDSSVLSI
L-N--E--D-Q-VG-GLEV-------F--KDD----------------------------
--K----WLLVQ-P----I-P--GSLIVNLGDMMQ-------------------------
-----------------------------------AISNDEYMSVKHRVKV---------
------------------NK---NE---ERHSVC--------------------------
---------YF-----V---FPGEGSVIRSS-----------------------------
--------------R---------------------------YK-P--------------
------------FT-Y-----------------------------SD------------F
QARVQ---------------------------------------------HDI--K----
-----TLGFKVGL-----------------------------------------------
----------------------------------------------------------Q-
----------------------------RF------------------------------
------------------------------------------------------------
-----KISEDA-------------------------------------------------
------------------------------------------------------------
------------------------------------------------------------
-------------------
>Mes011109|group1
------------------------------------------------------------
------------------------------------------------------------
------------------------------------------------------------
---------------------------------------------------------MAA
MNLESYPPVFR-----------------------------QQ-STSPEVQAHSHSDD---
------V----------AKEFIQEFHSI-PVVD--------L------------------
------------------------------------------------------------
------------------------------------------------------------
-----------------------------------------------QC-LNLDK-----
-LAEACKNWGLF--------------------------RLVNHG--I-PLTL--------
-----------LRQLQD-HSKKIFS-LSFESKKA--------------------------
-L-------------VISSPMSY-------F----W-----GTP----ALT---PSGDSL
SRGS----QN-------------------INWVEGFNV-------P--------------
-----------------VS--QLS------QFQ----ARDPTLDSF------R-------
---------------------------------I-LLEEYGRH-------LTRIATTIFD
AMAKTL-----------N----------LNPEQSK------------TYLSE--------
----------------------ST-------------------GSIRVYRYP--------
----R-------C-------------SSAN---------------E--------------
-------------------T-------F----------GM-EA--------HTDSSVLSI
L-N--Q--E-Q-VG-GFEL-------L---KD-------------------------D--
--K----WLQIE-P----I-P--ETLVLNLGDMLQ-------------------------
-----------------------------------AISNDEYKSVKHRV-----------
----------------KPNK---YG---ERYSIC--------------------------
---------YF-----V---FPSEGSVIQSS-----------------------------
--------------K---------------------------YK-P--------------
------------FT-Y-----------------------------ND------------F
RAQVQ---------------------------------------------QDI--R----
-----TMGFKVGL-----------------------------------------------
----------------------------------------------------------D-
----------------------------RF------------------------------
------------------------------------------------------------
-----KFKQIEAEPAAS-------------------------------------------
------------------------------------------------------------
------------------------------------------------------------
-------------------
>Mes025084|group1
------------------------------------------------------------
------------------------------------------------------------
------------------------------------------------------------
----------------------------------------------------MSEMNLE-
S----YPPVFRRQNTN------------------------PE-AQAQ--AQISCLDD---
------N----------AKELNQEFDPI-PVVD--------L------------------
------------------------------------------------------------
------------------------------------------------------------
-----------------------------------------------QC-LNLDE-----
-LVEACKQWGLF--------------------------RLVNHG--V-PLTL--------
-----------VSQLED-HSKKLFS-LSFESKQA--------L-----------------
-V-------------ASSPVS-Y-------F----W-----GTP----ALT---PSGDSL
SRSP----QN-------------------INWVEGFNV-------P--------------
-----------------LN--QLS------QFE----AEDPTFDSF------R-------
---------------------------------L-LLEEYGRH-------LAGLATTIFQ
AMAKAL-----------N----------LSPDQSK------------AYLSE--------
---------S-------------T-------------------GFIRVYRYP--------
----Q-------C-------------SMAD---------------E--------------
-------------------T-------W----------GM-EA--------HTDSSVLSI
L-N--Q--D---LG-GFEL-------L--KDD----------------------------
--K----WLQVQ-L----I-P--DTLILNLGDMMQ-------------------------
-----------------------------------AISDDEYKSVKHRV-----------
----------------KPNK---HG---ERYSIC--------------------------
---------YF-----V---FPAEGSVIQSS-----------------------------
--------------K---------------------------YK-P--------------
------------FT-Y-----------------------------SD------------F
QAQVQ---------------------------------------------QDI--K----
T-----LGSKIGL-----------------------------------------------
----------------------------------------------------------D-
----------------------------RF------------------------------
------------------------------------------------------------
-----RFNQTEAG-----------------------------------------------
------------------------------------------------------------
------------------------------------------------------------
-------------------
>Gra090900|group1
------------------------------------------------------------
------------------------------------------------------------
------------------------------------------------------------
---------------------------MSNLES---------------------------
-----YPPVFRQ----------------------------LK-ASTP--PQLAELNN---
------N-----SNSMGDTAQASSSVDI-PVVD--------L------------------
------------------------------------------------------------
------------------------------------------------------------
-----------------------------------------------EC-LSLEK-----
-LGEVCKEWGIF--------------------------RLVNHG--I-PPSL--------
-----------LSKLEE-HVKRVLS-LSFESKQA--------------------------
-L-------------LTNPLS-Y-------F----W-----GTP----LLT---PTGAAL
RGA-----LN-------------------INWLEGINV-------P--------------
-----------------LC-----------HLQ----QFESEDPRL------H-------
------------DF--------------R----H-YLEEYGRH-------LSRIATTLFE
AMVKNL-----------N--------------LGP------------KQSES--------
------------------SLDEST-------------------GFIRVYRYP--------
----S-------G-------------SLAD---------------E--------------
-------------------A-------W----------GM-ME--------HTDSSVLSI
V-N--Q--D-Q-VG-GLEF-------F---KD-------------------------N--
--E----WLLVN-P----I-S--GTLVVNIGDMLQ-------------------------
-----------------------------------AISDDQFMSVKHRVRT---------
------------------NK---QA---ERFSIC--------------------------
---------YF-----V---FPAKGSVIRSS-----------------------------
--------------K---------------------------YK-P--------------
------------FT-Y-----------------------------TD------------F
QQQVQ---------------------------------------------HDT--K----
-----TLGYKVGL-----------------------------------------------
----------------------------------------------------------Q-
----------------------------RF------------------------------
------------------------------------------------------------
-----KLNAAV-------------------------------------------------
------------------------------------------------------------
------------------------------------------------------------
-------------------
>Gra105500|group1
------------------------------------------------------------
------------------------------------------------------------
------------------------------------------------------------
----------------MIRNMRQMSNVGS-------------------------------
-----YPPVFR-----------------------------QL-NGGGVHPPQQMMAQ---
------LKKNNYSMEDTSTTTQEDSVPI-PMVD--------L------------------
------------------------------------------------------------
------------------------------------------------------------
-----------------------------------------------EC-LSLHK-----
-LGDACKSWGIF--------------------------RLVNHG--I-PSTL--------
-----------LTKLQY-HAKMLFG-LSFESKQA--------------------------
-L-------------ITNPMS-Y-------F----W-----GTP----ALT---P--SGT
ALNPAASTST-------------------MNWLEGFNV-------P--------------
-----------------LT--QLP------HFH----SEHPMLHCF------R-------
---------------------------------L-LLEEYGRH-------LSRIATTLFE
SMAKNL-----------D--------------LDP------------KQSES--------
---------K----LDEST------------------------ALIRVYRYP--------
----PRRSLAGEA-----------------------------------------------
---------------------------W----------GM-IP--------HTDSSVLSI
V-N--Q--D-H-VG-GLEI-------F---KD-------------------------N--
--K----WHLVN-P----I-P--NTLIVHIGDMMQ-------------------------
-----------------------------------AISDDEYMSVKHRVRV---------
------------------KK---QE---ERLSIC--------------------------
---------YF-----V---FPAEESVIHSS-----------------------------
--------------K---------------------------YK-P--------------
------------FT-Y-----------------------------KD------------F
QEQVQ---------------------------------------------KDT--R----
-----TLGYKVGL-----------------------------------------------
----------------------------------------------------------Q-
----------------------------RF------------------------------
------------------------------------------------------------
-----KA-----------------------------------------------------
------------------------------------------------------------
------------------------------------------------------------
-------------------
>Tca041597|group1
------------------------------------------------------------
------------------------------------------------------------
------------------------------------------------------------
--------------------------------------------------------MPEM
SNLDSYPPVFRH----------------------------LNGAPQIAAELKNAMED---
---------------------TQGSVPI-PVVD--------L------------------
------------------------------------------------------------
------------------------------------------------------------
QFLSLDK-----------------------------------------------------
-LGEACKDWGLF--------------------------RLVNHG--I-PPSL--------
-----------LSQLQD-HAKKLFA-LSFESKQA--------------------------
-L-------------LTSPMS-Y-------F----W-----GTP----ALT---R----S
--------GDALRGALN------------INWLEGLNV-------P--------------
-----------------LS--QLP------QFQ----SEDPMLDCF------R-------
---------------------------------L-LLKEYGRH-------LARIATTLFE
AMAKDL-----------D----------LDPKQSQ------------SYLAE---S----
---------T---------------------------------GFVRVYRYP--------
----S-------G-------------SMAD---------------E--------------
-------------------A-------W----------GM-IA--------HTDSSVLSI
V-S--Q--D-Q-VG-GLEI-------F---KD-------------------------N--
--K----WLLVN-P----I-P--NTLIIHVGDMMQ-------------------------
-----------------------------------AISDDEYISVKHRVRV---------
------------------NK---RE---ERFSIC--------------------------
---------YF-----V---FPAEGSVIHSS-----------------------------
--------------K---------------------------YR-P--------------
------------FT-Y-----------------------------TD------------F
QEQVQ------------------------------------------KDTKTLGYK----
----------VGL-----------------------------------------------
----------------------------------------------------------E-
----------------------------RF------------------------------
------------------------------------------------------------
-----RLIADG-------------------------------------------------
------------------------------------------------------------
------------------------------------------------------------
-------------------
>Pp182_59V6|group2
------------------------------------------------------------
------------------------------------------------------------
------------------------------------------------------------
------------------------------------------------------------
---MTLPPERII----------------------------QN-SGLL--QTRGLVTH---
------MPNEMDLALPSHNMFSASSHTL-PTID--------L------------------
------------------------------------------------------------
-----------------------------------------------------------H
SAHLGEQ-----------------------------------------------------
-VVSACRDWGFF--------------------------QVHNHG--I-PPEL--------
-----------LNRLRA-HAHCFFE-LPLQQKER--------V-----------------
-A-------------ACKSNNFY-------G----Y-----GVS----KAR---T----Y
--------FP-------------------NDWMEAFDM----------------------
-EWTPISRVRRHVQQVGLAHARYE------DFC-------------------G-------
---------------------------------A-V-EDYASK-------TEKLAVRLTE
QVALGL-----------G--------------LDA------------TAFSR---H----
---------F----EESTT------------------------STVRMNYYP--------
----P-------H----------------P---------------N--------------
----------------PSRT-------L----------GI-SP--------HSDFNIFTI
LLH-----D-T-VP-GLQV-------L---KD-------------------------G--
--K----WITVK-P----S-P--DTLVINVGDTFQ-------------------------
-----------------------------------AWCNGRIKSVMHRA-L---------
----------------V-NA---TE---PRLTVV--------------------------
---------HF-----F---GPHPDTMIVPP------A-AL--VDN--------------
-------DN-----P-------LR------------------YR-S--------------
------------FA-Y-----------------------------KE------------M
VEQIM--------------------------------------------HIRG--K----
------------------------------------------------------------
----------------------------------------------------------S-
----------------------------VF------------------------------
------------------------------------------------------------
-------ESPLTSFLL--------------------------------------------
------------------------------------------------------------
------------------------------------------------------------
-------------------
>Pp357_52V6|group2
------------------------------------------------------------
------------------------------------------------------------
-------MDLQLPAS----------------CFKCHGTAQKKLQMN--P-----------
----------------------L----SV--RT------ELG------------------
-----YPESNANNRLRRLLQSRTLG---------------EF-VLQD--SDQPLPAQ---
------N----------LFS-SSD--AL-PTID--------L------------------
-----------------Y------------------------------------------
-----------------------------------------------------------C
A----GA----------------------------------------AE-----Q-----
-LAAACRDWGFF--------------------------QIQNHG--I-PLEL--------
-----------LNRLRA-HSHSFFE-LPLEQKER--------A------A-----AC---
-S-----A-------N------SFY-----G----Y-----GIA----KGR---T--Y-S
--------PN-------------------A-WMEAFHM-------E--------------
WT-----P----ASQ--VR----R------HME----------RIG------I-PQPQ--
----F---E---GFC-------------E----A-V-EQYASQ-------AEKLAVQLME
LVALGL-----------G------L-------D-A---------------TT---F----
-------------------------------SRHFAGSST---STVRMNYYP--------
----P-------C----------------P---------------Q------------PS
-----------R-------T-------L----------GI-SP--------HSDFNIFTI
L-L--Q--D-T-VA-GLQV----L--K----D------------------------ND--
--E----WVTVK-P----N-P--NALVVNVGDTLH-------------------------
-----------------------------------AWSNGRIKSVMHRA-L---------
----------------V-NT---TE---PRLSVV--------------------------
---------YF-----F---GPHPDTKIDPI------P-AL----V----SS----D---
C-------P-----L--------R------------------YR-S--------------
------------FV-Y-----------------------------KQ--------FVEQI
LQNRE---------PAK-------------------------------------------
------------------------------------------------------------
------------------------------------------------------------
------------------------------------------------------------
------------------------------------------------------------
------------------------------------------------------------
------------------------------------------------------------
------------------------------------------------------------
-------------------
>Pp127_110V|group2
------------------------------------------------------------
------------------------------------------------------------
---------------------------MTAGAEKQPEDGSHEKQNV--------------
----------------HLD--STKQAAAS--PVYTMQAFFDG----------------K-
M----KVEDFAR----------------------------SE-QERP--TVPHDIFD---
------D-------------------TL-PVVD--------I------------------
------------------------------------------------------------
--------------------------------------------------------AAIK
DGTAEER---------------------------------------RAN-VV--K-----
-MLKAAKSWGFF--------------------------KISNHE--I-PLQVVLSNLQLI
FVTADHACDEAVKRVKK-NGKQFFA-LPMERKLP--------V------R----------
-A-------------P---DFVF-------G----Y-----TGG----SPV---N----W
--------KS-------------------KWWLEALMI-------K--------------
------------VTDEALD----D------MIG----------QVF------P----DEK
DFGVR--------F--------------K---ED-L-KAFFSP-------MHELSRFIVE
ELTEAL-----------G--------------LER------------DTFTR---L----
---------E----TPGSN------------------------CTGRMNHYP--------
----V-------C----------------P------------------------------
-----------N----PDSV-------L----------GI-PP--------HADTQLLGI
L-H--Q--D-D-TG-GLQV-------L---KD-------------------------G--
--E----WVGIQ-P----D-D--STFVVNIGDTFQ-------------------------
-----------------------------------AITNGILRSAAHRA-V---------
----------------V-NA---KK---DRYSTI--------------------------
---------YF-----Y---GIDNSITLTVP------P-KL----I--------------
--------------T-----E-DR---------------PLKYR-P--------------
------------FT-V-----------------------------RE------------H
RKYIV---------D-----------------------------------NEV-PI----
N-----AVQHLEI-----------------------------------------------
----------------------------------------------------------N-
-----------------------PEATALF------------------------------
------------------------------------------------------------
-----L-EKLFG------------------------------------------------
------------------------------------------------------------
------------------------------------------------------------
-------------------
>Pp54_5V6 3|group2
------------------------------------------------------------
------------------------------------------------------------
------------------------------------------------------------
--------------MVVQEIEQTSAKMAAGAAVTQSEDSGHD------------------
-----KPNAQIQLEKPVDTSPLYTMQAFFDGKMKVEDFARSE-QERP--SVPHYVFD---
------D-------------------TL-PVID--------I------------------
------------------------------------------------------------
--------------------------------------------------------AAIK
ERSSEER---------------------------------------EAN-VA--K-----
-MLMAARSWGFF--------------------------RIINHD--V-PVEL--------
-----------VKQVEA-NGKQFFA-LPMERKLS--------V------R----------
-A-------------P---DFVF-------G----Y-----TGG----SPI---K----W
--------KS-------------------KWWLEGLMI-------K--------------
------------VTDEALD----D------MVN----------QVY------P-HEKEFA
A-----------QF--------------K---KD-L-KSFFGP-------MHELSRFIVE
ELTEGL-----------G--------------LER------------DTYTR---L----
---------E----TPNSN------------------------CTGRMNHYP--------
----V-------C--------------SDP---------------D-------------S
-------------------V-------L----------GI-PG--------HADTQMLAI
L-Y--Q--D-D-VG-GLQV-------L---KD-------------------------G--
--E----WVGIR-P----D-D--NSFIVNIGDTFQ-------------------------
-----------------------------------AITNGILHSASHRA-V---------
----------------V-NS---KK---DRYSTV--------------------------
---------YF-----Y---GIDNSITLTVP------P-GL----I--------------
--------------T-----E-DR---------------PLKYR-P--------------
------------FT-I-----------------------------ME------------H
RKYIV---------------------------------------------DNE-VP----
------------L-----------------------------------------------
----------------------------------------------------------D-
------------------------------------------------------------
------------------------------------------------------------
-----A-VRHLQINPEA-------------------------------------------
------------------------------------------------------------
------------------------------------------------------------
-------------------
>Pp72_174V6|group2
------------------------------------------------------------
------------------------------------------------------------
------------------------------------------------------------
----------------------MNRTEDCVDADIVMKEPEVETATIPT------------
-----YTMQALWDKKLSLKDFEVSG---------------ED-KPTL--PYDVFEQD---
------E-------------------VL-PIID--------L------------------
------------------------------------------------------------
--------------------------------------------------------QALL
GNDKDAR---------------------------------------YVN-LA--R-----
-MLEAAKTWGFF--------------------------KIRNHG--V-ALET--------
-----------VKKVEQ-NVKKFFA-LPMEKKLQ--------V-----------------
-K-----A-------V---NFVF-------G----Y-----IGG----SPV---S----W
--------KN-------------------KWWLESLHM-------K--------------
-----------------VQ-----------EEA----IRKMVALVW------S-DNPKFA
D-----------EF--------------M---SA-L-TRYYSS-------MRELSRLIVE
CLTEGL-----------G--------------LPP------------NTYTK---L----
---------E----TPDAI------------------------CNARVNHYP--------
----A-------C----------------P------------------------------
-----------D----PSKV-------F----------GI-PS--------HTDPQMLSI
L-Y--Q--D-D-VG-GLQV-------L---RN-------------------------G--
--K----WIGIR-P----D-D--STLVVNLGDTFM-------------------------
-----------------------------------AITNGILHSAVHRVAL---------
------------------NT---TR---SRYSTI--------------------------
---------YF-----Y---GVDNAAPLSVP------P-EL----I--------------
-----TEDR-----P-------LL------------------YR-P--------------
------------FT-V-----------------------------NE------------Y
RAILT---------E-----------------------------------HQV-PD----
D-----GIKFLRI-----------------------------------------------
----------------------------------------------------------Q-
------------------PGVTATARKKMF------------------------------
------------------------------------------------------------
-----R-R----------------------------------------------------
------------------------------------------------------------
------------------------------------------------------------
-------------------
>Pp127_109V|group2
------------------------------------------------------------
------------------------------------------------------------
------------------------------------------------------------
----------------MASTGEVSQGEEDSEDEVQKKPEIPL------------------
-----YSMQALWDGKMSLKDFEVKG---------------EE-KLTL--PHDVFEHD---
------E-------------------AL-PVID--------I------------------
------------------------------------------------------------
--------------------------------------------------------SALL
GTDKKIR---------------------------------------DEN-MA--A-----
-MLDAAKTWGFF--------------------------KIRNHG--V-PLEV--------
-----------VKKVES-NVKNFFA-LPMEKKLM--------V-----------------
---------------K-AINFAF-------G----Y-----VGG----SPV---S----W
--------RY-------------------KWWLEGLHM-------K--------------
-----------------VN-----------YQA----IRDMVNLVW------S-DDKDFA
EEFIS----------------------------D-L-TSYFDT-------MRYLSRLIVE
CLTEGL-----------S--------------LPR------------DTYTK---L----
---------E----TENAI------------------------CNARVNHYP--------
----A-------C----------------P---------------D------------PS
-----------K-------V-------F----------GI-PG--------HTDPQMLSI
L-Y--Q--D-D-VG-GLQV-------L---KD-------------------------G--
--K----WIGIR-P----D-D--STLVCNLGDTFQ-------------------------
-----------------------------------VITNGILHSAGHRVAV---------
------------------NA---TR---SRYATI--------------------------
---------YF-----Y-----GIDNVIPLC-----VPPQL----V--------------
--------------T-----K-DR---------------PLKYR-P--------------
------------FTVH------------------------------E------------Y
RAHCV--------------------------------------------EKQV-PI----
D-----------------------------------------------------------
----------------------------------------------------------G-
---------------------------VKF------------------------------
------------------------------------------------------------
-----L-EIQPQSNNPSTSQSKSPQ-----------------------------------
------------------------------------------------------------
------------------------------------------------------------
-------------------
>Pp54_1V6 3|group2
------------------------------------------------------------
------------------------------------------------------------
------------------------------------------------------------
---------------------------MGSSEL------LIHGQDNRGGGEVEKKSEIP-
L----YTMQALWDGKISLKDFEVVG---------------MD-KPII--PHDVFEPD---
------E-------------------AL-PVID--------V------------------
------------------------------------------------------------
--------------------------------------------------------EALL
GADNEAR---------------------------------------LEN-MV--R-----
-MLEAAKTWGFF--------------------------KIRNHG--V-SLEV--------
-----------VKKVEA-NVKKFFA-LPMEKKLL--------V-----------------
-K-----A-------N---NFSF-------G----Y-----VGG----SPV---S----W
--------KY-------------------KWWLEGLHM-------K--------------
-----------------VQ-----------DEA----IKNIVDLVW------S-DDEEFS
T-----------EF--------------T---AD-L-TNYFAI-------MRDLSRLIVE
CLTEGL-----------G--------------LPR------------DTYTK---L----
---------E----TPNAI------------------------CNARVNHYP--------
----A-------C----------------P---------------D------------PS
-----------S-------V-------F----------GI-PG--------HTDPQMLSI
L-Y--Q--D-D-VG-GLQV-------L---KD-------------------------G--
--K----WIGIR-P----D-D--STFVVNLGDTFQ-------------------------
-----------------------------------VISNGILHSAAHRVAV---------
------------------NT---TR---SRYATI--------------------------
---------YF-----Y---GIDNEIPLFIP------P-QL----V--------------
--------------T-----K-ER---------------PLKYR-P--------------
------------FT-V-----------------------------NE------------Y
REHLV--------------------------------------------IKQV-PM----
D-----GVKYLEM-----------------------------------------------
----------------------------------------------------------E-
---------------------------PEI------------------------------
------------------------------------------------------------
-----Q-DAASPSNSSQ-------------------------------------------
------------------------------------------------------------
------------------------------------------------------------
-------------------
>OsaGA2ox10|group2
------------------------------------------------------------
------------------------------------------------------------
------------------------------------------------------------
---------------------------------------MAQ------------------
------------------------------------------------------------
-----------------------------P------------------------------
------------------------------------------------------------
------------------------------------------------------------
-----EK-----------------------------------------------------
--------------------------------------EAAAAA----------------
------------------AAAA----VPGS------------------------------
-P--------------------F-------G----Y-----GSK----RIG---C----N
--------GD-------------------LGWVEYLLL-------G--------------
-----------------VA----A------AAA----------APL------P-AHGEAS
PSPSYGSFR-------------------D----I-L-NEYVVA-------VRAMMWEVLK
LMAEGL-----------G-------------------------------LKEKDAL----
---------V----RLVSH-EESD-------------------SVLRVNHYP--------
----P-------H----------------P---------------E--------------
-----------L----KQQG-------H------GRLTGF-GE--------HTDPQIISV
L-R--S--N-D-TS-GLEI------------------------------SL----RDG--
--S----WASVP-P----D-R--KSFFVNVGDVLQ-------------------------
--------------------------------PGGRIKLEELQGFLHAVSL---------
------------------RS---RA---TREATRSRPAAGLLSLASPTSPPPEQPPAKPD
GGKDGGGGAFY----PL--QHPAVGAPTGNRRRGGDASRRL----RRRRRPEAAEPASLL
ADLAPSQPDRDEVAP-----A-AL------------------HQ-DEALAGAVVAPAEK-
------------AAGW-----------------------------G-------------S
RGAGG---------------------------------------------GDV-AG----
G-----GDEAASL-----------------------------------------------
----------------------------------------------------------G-
------------------------------------------------------------
------------------------------------------------------------
-----A-AGSGSPRPDPTPAAGPRRRPAPGRRRRR-------------------------
------------------------------------------------------------
------------------------------------------------------------
-------------------
>Aco2000394|group2
------------------------------------------------------------
------------------------------------------------------------
------------------------------------------------------------
---------------------------------------------------------ME-
A----FSKTF------------------------------DQ-FPLI--KSCKPSCI---
------D------------------TDIPAAID--------L------------------
------------------------------------------------------------
------------------------------------------------------------
----------------------------------------------SLP-EAKTL-----
-LVKACEEFGFF--------------------------KVTNHG--V-PMEF--------
-----------AHKLEC-EAMKFFS-ATLSEKEK--------------------------
-V-----G-------P---PNPS-------G----Y-----GNM----KVG---R----N
--------GD-------------------ICWVEYLLM----------------------
-----------------MTCKPDE------FIC------QRIPETF------G----ASR
DHLCF----------------------------A-L-RDYTSA-------VRKLTCEVLE
LLAEGL------------------------ELKPK------------DYFSN---L----
------I--V----GEDKE------------------------TIFRINHNP--------
----P-------C----------------P---------------Q--------------
-----------LENFDGLDL-------V----------GF-GA--------HTDPQVIST
M-R--S--N-D-VE-GYQI----H--L---QN-------------------------G--
--T----WLPVP-P----D-P--TSFFFNVGDSLQ-------------------------
-----------------------------------VMTNGRFKSVNHRV-L---------
----------------A-NS---MK---SRISMI--------------------------
---------YF-----S---GPRQSEIISPI------QSIM--KDG--------------
-------EE-------------SM------------------YE-Q--------------
------------FT-W-----------------------------GE------------Y
RKSVN------------------------------------------KSRLAD-NR----
------------L-----------------------------------------------
----------------------------------------------------------K-
----------------------------PF------------------------------
------------------------------------------------------------
-----ERKK---------------------------------------------------
------------------------------------------------------------
------------------------------------------------------------
-------------------
>Atr009691|group2
------------------------------------------------------------
------------------------------------------------------------
------------------------------------------------------------
----------------------------------------------------------M-
V----VLSIPVL----------------------------DP-LPII--KTHKAISK---
------T---------------SSYTDIIPVID--------L------------------
------------------------------------------------------------
------------------------------------------------------------
-----LD---------------------------------------PRC-GN--H-----
-LVRACEEFGFF--------------------------KVVNHG--V-SFDI--------
-----------ISRIEG-VAAKFFS-LPLSDKER--------------------------
-A-----G-------P---ANPY-------G----Y-----GNR----RIG---P----N
--------GD-------------------VGWLEYLLS-------Q--------------
-----TDPGSISQISKSISRDNPN------FFC---------------------------
---------------------------------V-AVNDYVSA-------VRKLACELLD
LLAKEM-----------G-------------IEPR------------NAFSG---F----
------LRDE----KSEKE------------------------SVFRMNHYP--------
----P-------C----------------P---------------E--------------
-----------LQSSSYNLI------------------GF-GE--------HSDPQIFSV
L-R--S--N-S-TS-GLQI----C--L---KD-------------------------G--
--I----WVAVP-S----D-P--HSFYINVGDSLE-------------------------
-----------------------------------VLTNGKFRSVRHRV-V---------
----------------A-NS---QK---SRVSMV--------------------------
---------YF-----G---SPSLSARVAPL------A-CL--LKE--------------
-------GE-----K-------RK------------------YK-G--------------
------------FT-W-----------------------------SE------------Y
KKAAY------------------------------------------ASRLAD-NR----
------------L-----------------------------------------------
----------------------------------------------------------D-
----------------------------LF------------------------------
------------------------------------------------------------
-----K-ADNNEERE---------------------------------------------
------------------------------------------------------------
------------------------------------------------------------
-------------------
>Sly016660|group2
------------------------------------------------------------
------------------------------------------------------------
------------------------------------------------------------
---------------------------------------------------MVVSSYEP-
I----LPNSSNL----------------------------FR-TCKS--TSGNNNSS---
------S-------------------VI-PVID--------M------------------
------------------------------------------------------------
------------------------------------------------------------
-----LD---------------------------------------PNA-KF--L-----
-ITKACEEFGFF--------------------------KIINHG--V-PDET--------
-----------IIKLES-DAVQLFD-LPQCDKDK--------------------------
-A-----G-------P---ASPY-------G----Y-----GNK----RIG---S----L
--------GD-------------------VGWVEYLLL-------P--------------
-----------------LN----DGLVSDKSVT----IPQTPHLFW------Y-------
---------------------------------G-L-NKYVTS-------VRNIACVVLE
KIADGL-----------N-------------IEPK------------NVLSR---M----
------L--K----NEKSD------------------------SCFRINHYP--------
----P-------C-------------TEIE------------------------------
-----------AYLKGGRNF-------I----------GF-GE--------HTDPQVISI
I-R--S--N-N-TT-GLQI----S--L---KD-------------------------G--
--T----WVSVP-P----D-E--HSFFIIVGDSLQ-------------------------
-----------------------------------VLTNGRFKSVKHRV-L---------
----------------A-NS---VK---SRLSMI--------------------------
---------YF-----G---GPPLNEKILPL------S-SL--MEE--------------
-------GE-----E-------SL------------------YK-E--------------
------------FT-W-----------------------------QE------------Y
KKSTY------------------------------------------MTKLSA-DR----
------------L-----------------------------------------------
----------------------------------------------------------G-
----------------------------LY------------------------------
------------------------------------------------------------
-----K-KNIKVPYDKKLPILEKIIL----------------------------------
------------------------------------------------------------
------------------------------------------------------------
-------------------
>Mgu009992|group2
------------------------------------------------------------
------------------------------------------------------------
------------------------------------------------------------
----------------------------------------------------------M-
V----VLSQPVL----------------------------DN-FAHF--ETCKPTGE---
------I-------------------NIIPAVD--------L------------------
-----------------S------------------------------------------
------------------------------------------------------------
-----DY---------------------------------------SNA-KK--L-----
-ILEACKEFGFF--------------------------KVTNHG--V-SMEF--------
-----------LDRLES-EVVEFFK-LPQQEKEK--------------------------
-S-----G-------P---PSPF-------G----Y-----GNK----KIG---P----N
--------GD-------------------VGWVEYLLL----------------------
-----------------ST--DSK------SIC----PGISD-TLW--------------
--------------C------------------L-V-NEYVCA-------VRKMVCEVLE
MIAEEL---------KIG-------------SNNK------------DVLSK---L----
------I--K----NEKSD------------------------SCFRVNHYP--------
----P-------C----------------PDNNHHQILQPLLMNGQ-------------D
-------------------L-------I----------GF-GE--------HTDPQIISV
V-K--S--N-N-TS-GLQI----C--L---KD-------------------------G--
--T----WVAVP-P----D-P--TSFFFIVGDSLQ-------------------------
-----------------------------------VMTNGRFRSVKHRV-L---------
----------------AGDS---VK---SRVSMI--------------------------
---------YF-----G---GPPLSEKITPL------PSIL-------------------
------EEG-----E-----V-SL------------------YK-E--------------
------------FT-W-----------------------------SE------------Y
KNAAG---------------------------------------------GDK-------
------------V-----------------------------------------------
----------------------------------------------------------G-
------------------------------------------------------------
------------------------------------------------------------
------------------------------------------------------------
------------------------------------------------------------
------------------------------------------------------------
-------------------
>Mgu022510|group2
------------------------------------------------------------
------------------------------------------------------------
------------------------------------------------------------
---------------------------------------------------------MV-
V----LSLPVLD----------------------------NG-LPHI--IKTSKPTS---
------N----------------TFTGI-PVVD--------L------------------
------------------------------------------------------------
------------------------------------------------------------
-----SN--------------------------------------LANA-KT--L-----
-IVNACKEFGFF--------------------------KVVNHG--V-PMNL--------
-----------LTELEA-EAVRFFE-SPQHQKDK--------------------------
-S-----G-------P---PNPF-------G----Y-----GNK----KIG---P----N
--------GD-------------------VGWVEYLLF----------------------
-----------------CTNPHNP------NAA----AVPGLQQTL------R-------
----------------------------N----L-V-NEYVSA-------VRNMACEVLE
MIAEEL------------------------QLAES------------DALSK---M----
------I--R----DEKSD------------------------SCFRLNHYP--------
----P-------C----------------P---------------D--------------
-----------LGELSGRRS------LV----------GF-GE--------HTDPQIMSV
L-R--S--N-N-TS-GLQI----C--L---KD-------------------------G--
--A----WVSVP-S----D-P--ESFFLNVGDSLQ-------------------------
-----------------------------------VMTNGRFRSVKHRV-L---------
----------------AADN---MK---SRVSMI--------------------------
---------YF-----G---GPPLTERITPL------S-EI--MEE--------------
-------GE-----E-------SL------------------YK-E--------------
------------FT-W-----------------------------SE------------Y
KKSAY------------------------------------------KTKLGD-DR----
------------L-----------------------------------------------
----------------------------------------------------------E-
----------------------------FF------------------------------
------------------------------------------------------------
-----L-KSASSA-----------------------------------------------
------------------------------------------------------------
------------------------------------------------------------
-------------------
>Mgu021480|group2
------------------------------------------------------------
------------------------------------------------------------
------------------------------------------------------------
--------------------------------------------------------MTM-
V----LPVVHNL----------------------------PQ-IKTC--KPTPINTF---
------T-------------------GI-PVVD--------L------------------
------------------------------------------------------------
------------------------------------------------------------
---SDHT---------------------------------------HAS-KN--T-----
-IVNACKEFGFF--------------------------KVINHG--I-SMNF--------
-----------LTKLEQ-EIVNFFK-LPQQEKDK-------------WGS----------
-P-----N-------P------F-------G----Y-----GNK----NIG---L----N
--------GD-------------------VGWLEYLLF----------------------
------------STNPQLLSLNSK------SII----PGGIQESLW--------------
---------------------------------I-LVNEYVTA-------VRNMACEVLE
MIADEL------------------------HLEAR------------DKLSK---L----
------I--R----DEKSD------------------------SCFRLNNYP--------
----P-------C----------------P---------------D-------------Q
-----------LQETGNGRS------VI----------GF-GE--------HTDPQIMSV
L-R--S--N-E-VS-GFQI----C--L---KD-------------------------G--
--A----WVSIP-P----D-P--TSFFLNVGDSLQ-------------------------
-----------------------------------VMTNGRFKSVKHRV-L---------
----------------AADN---LK---SRVSMI--------------------------
---------YF-----G---GPPLSEKITPL------S-SI--MEE--------------
-------GE-----E-------SL------------------YK-E--------------
------------YT-W-----------------------------SD------------Y
KNSAY------------------------------------------KTKLSD-NR----
------------L-----------------------------------------------
----------------------------------------------------------E-
----------------------------NF------------------------------
------------------------------------------------------------
-----L-K----------------------------------------------------
------------------------------------------------------------
------------------------------------------------------------
-------------------
>Mgu022731|group2
------------------------------------------------------------
------------------------------------------------------------
------------------------------------------------------------
----------------------------------------------------------M-
T----ILARILL----------------------------EN-LGHI--KTCKPTSS---
------S------------LNNIFTGNI-PVVD--------L------------------
------------------------------------------------------------
------------------------------------------------------------
-----SD----------------------------------------HT-VAKTL-----
-IVNACKEFGFF--------------------------KVINHG--I-SMDL--------
-----------SNKLEA-ESVKFFK-LPKQEKEK--------------------------
-S-----G-------P---PNPF-------G----Y-----GNR----NIG---P----S
--------GD-------------------TGLVEYLLM----------------------
----------------------------------------------------S-------
---------------------------------V-V-NEYVLA-------VRNVACEVLE
MIAEEL------------------------HLQAR------------DTLSS---L----
------I--R----DEKSD------------------------SCFRLNYYP--------
----P-------C----------------P------------------------------
-------------------G-------LRALSNAQSLIGF-GE--------HTDPQIISV
L-R--S--N-E-VS-GFQI-------C--LKD-------------------------G--
--A----WVSIP-P----D-P--TSFFLNVGDSLQ-------------------------
-----------------------------------VMTNGRFKSVRHRV-L---------
----------------AADT---LK---SRVSMI--------------------------
---------YF-----G---GPPLNEKITPL------SSVM--EEG--------------
-------EE-------------SL------------------YK-E--------------
------------YT-W-----------------------------SD------------Y
KNSAY------------------------------------------KTKLGD-DR----
------------L-----------------------------------------------
----------------------------------------------------------T-
----------------------------NF------------------------------
------------------------------------------------------------
-------QKPFAQ-----------------------------------------------
------------------------------------------------------------
------------------------------------------------------------
-------------------
>Bra035037|group2
------------------------------------------------------------
------------------------------------------------------------
------------------------------------------------------------
---------------------------MT-------------------------------
-----ILPKLVE-------------------------------------ELKSGFSP---
------I----------------------PVID--------I------------------
------------------------------------------------------------
-----------------------------------------------------------S
DPESKQA-----------------------------------------------------
-LVKACEDFGFF--------------------------KVINHG--V-PSEL--------
-----------VSVLEH-EAVKFFS-LPTSYKNQ--------V-----------------
-T-----GY------P------F-------G----Y-----GNG----KIG---R----N
--------GD-------------------VGWVEYLLM----------------------
------------------------------NVNLDIGSDPFLPGLLNNRETIR-------
----------------------------N----A-V-LEYTTS-------VRKMTCDVLE
MITDGL-----------G-------------IKPR------------NTLSK---L----
--------VS----DQNSD------------------------SKFRLNHYP--------
----P-------C----------------P-----------LIHEN--------------
-----------IDGACNNVI-------I----------GF-GE--------HTDPQILSV
L-R--S--N-N-TS-GFQI-------N--LTN-------------------------G--
--S----WISVP-S----D-P--SSFFFNVCDSLQ-------------------------
-----------------------------------VLTNGRFKSVKHRV-L---------
----------------T-NS---MK---SRFSMI--------------------------
---------YF-----A---GPPLTQRISPL------TCLM--NNE--------------
-------DE-------------SL------------------YE-E--------------
------------FT-W-----------------------------SE------------Y
KSSAY------------------------------------------NSRLSD-NR----
------------L-----------------------------------------------
----------------------------------------------------------Q-
----------------------------PF------------------------------
------------------------------------------------------------
-----ERKLFPLND----------------------------------------------
------------------------------------------------------------
------------------------------------------------------------
-------------------
>Cru0020627|group2
------------------------------------------------------------
------------------------------------------------------------
------------------------------------------------------------
------------------------------------------------------------
----------------------------------------MA-VLSK--PATEPKSE---
------L------------------SPI-PVID--------I------------------
------------------------------------------------------------
-----------------------------------------------------------S
DPESKDA-----------------------------------------------------
-LVKACEDVGFF--------------------------KVINHG--V-PAEL--------
-----------VSLLEH-ETVEFFS-LPKSEKTQ--------V-----------------
-A-----G--------------YPH-----G----Y-----GHS----KIG---Q----N
--------GD-------------------VGWVEYLLMNADLDSGS--------------
-----------------AP-----------LFL----GLSKNPETF------R-------
----------------------------N----A-L-EEYITS-------VRRMTLHVLE
MIADGL-----------G-------------IKQI------------NALSK---L----
--------VS----DQKTD------------------------SILRLNHYP--------
----P-------C----------------P------------------------------
-----------LIKKKSNGV-------I----------GF-GE--------HTDPQIISV
L-R--S--N-N-TC-GLQI-------N--LTD-------------------------G--
--S----WISVP-P----D-H--SSFFFNVGDSLQ-------------------------
-----------------------------------VMTNGRFKSVRHRV-L---------
----------------A-NC---KK---SRVSMI--------------------------
---------YF-----A---GPSLTQRIAPL------TCLM--GKD--------------
-------EE-------------ML------------------YE-E--------------
------------FT-W-----------------------------SE------------Y
RSSAY------------------------------------------NSRLSD-NR----
------------L-----------------------------------------------
----------------------------------------------------------Q-
----------------------------PF------------------------------
------------------------------------------------------------
-----EKKTVKHNTLTVKKMIK--------------------------------------
------------------------------------------------------------
------------------------------------------------------------
-------------------
>Bra035038.|group2
------------------------------------------------------------
------------------------------------------------------------
------------------------------------------------------------
------------------------------------------------------------
----------------------------------------MA-LLSK--PNEKTESG---
------F------------------SPI-PVID--------I------------------
------------------------------------------------------------
------------------------------------------------------------
-----SD---------------------------------------PES-KH--A-----
-LVKACADFGFF--------------------------MVINHG--V-SSEL--------
-----------VSVLEH-EAVEFFS-LPASDKTQ--------V-----------------
-A-----GY------P------F-------G----Y-----GNR----EIG---R----N
--------GD-------------------VGWVEYLLM----------------------
------------NAN--LDFGSHS------FFP----GLFNNPETF------R-------
----------------------------N----A-L-LEYTTS-------VRKMTSHVLE
MITDGL-----------G-------------IEPR------------NTLSK---L----
------V--S----DKNTD------------------------SIFRLNHYP--------
----P-------C----------------P---------------H-------------H
INTNTNTNGGNN-------V-------I----------GF-GE--------HTDPQIISV
L-R--S--N-N-TS-GLQI----N--L---AD-------------------------G--
--S----WISVP-S----D-P--SSFFFNVGDSLQ-------------------------
-----------------------------------VLTNGKFKSVKHRV-L---------
----------------A-NS---RK---SRVSMI--------------------------
---------YF-----A---GPSLTQRIAPL------S-CL--TDN--------------
-------ED-----E-------SL------------------YK-E--------------
------------FT-W-----------------------------SE------------Y
KNYAY------------------------------------------HSRLSD-NR----
------------L-----------------------------------------------
----------------------------------------------------------Q-
----------------------------PF------------------------------
------------------------------------------------------------
-----E-R----------------------------------------------------
------------------------------------------------------------
------------------------------------------------------------
-------------------
>Bra008362.|group2
------------------------------------------------------------
------------------------------------------------------------
------------------------------------------------------------
------------------------------------------------------------
----------------------------------------MA-VLSK--PAAEPKFG---
------F------------------SPI-PVID--------I------------------
------------------------------------------------------------
------------------------------------------------------------
-----SD---------------------------------------PES-KQ--A-----
-IVKACEDFGFF--------------------------KVINHG--V-SSEL--------
-----------VSVLEQ-EAVKFFS-LPKSEKTQ--------L-----------------
-A-----GY------P------F-------G----Y-----GSR----EIG---R----N
--------GD-------------------VGWVEYLLM-------N--------------
-----------ANLDFGSV-----------PFP----------GIF------R-------
----------------------------N----A-L-SEYTTS-------VRKMTCHVLE
MITDGL-----------G-------------IKQR------------DTLSK---L----
---------V--------CDSNTD-------------------SMFRLNHYP--------
----P-------C-------------PLIN------------------------------
-----------KNTNGGKNV-------I----------GF-GE--------HTDPQIISV
L-R--S--N-N-TS-GLQI----S--L---TD-------------------------S--
--S----WISVP-S----D-P--SSFFFNVCDSLQ-------------------------
-----------------------------------VLTNGRFKSVKHRV-L---------
----------------A-NS---RK---SRVSMI--------------------------
---------YF-----A---GPSLTQRIAPL------T-CL--IDN--------------
-------EE-----E-------SL------------------YE-E--------------
------------FT-W-----------------------------SE------------Y
KNSAD------------------------------------------NSRLSD-NR----
------------L-----------------------------------------------
----------------------------------------------------------Q-
----------------------------QF------------------------------
------------------------------------------------------------
-----K-KKPLNDS----------------------------------------------
------------------------------------------------------------
------------------------------------------------------------
-------------------
>Tha018871|group2
------------------------------------------------------------
------------------------------------------------------------
------------------------------------------------------------
------------------------------------------------------------
----------------------------------------MA-VLSK--PVAEPKFG---
------F------------------API-PVID--------I------------------
------------------------------------------------------------
------------------------------------------------------------
----------------------------------------------SDP-ESKHA-----
-LVKACEDFGFF--------------------------KVINHG--I-SSEL--------
-----------VSVLEH-EAVEFFS-LPKSEKTH--------V-----------------
-A-----GY------P------F-------G----Y-----GNS----KIG---R----N
--------GD-------------------VGWVEYLLM----------------------
--------------NANLDSGSNP------FLP----GLLKNPETF------R-------
----------------------------N----A-L-KEYTKS-------VRKMTCEVLE
MITDGL-----------G-------------IKPR------------NTLSN---L----
--------VS----DQNTD------------------------SIFRLNHYP--------
----P-------C----------------P-------------LIN--------------
-----------KKTNAGKNV-------I----------GF-GE--------HTDPQIISV
L-R--S--N-N-TS-GLQI-------N--LID-------------------------G--
--S----WISVP-S----D-H--SSFFFNVGDSLQ-------------------------
-----------------------------------VLTNGRFKSVRHRV-L---------
----------------A-NS---RK---SRVSMI--------------------------
---------YF-----A---GPSLTQRIAPL------TCLI--DNE--------------
-------DE-------------RL------------------YE-E--------------
------------FT-W-----------------------------SE------------Y
KNSAY------------------------------------------NSRLSD-NR----
------------L-----------------------------------------------
----------------------------------------------------------Q-
----------------------------QF------------------------------
------------------------------------------------------------
-----VRKNI--------------------------------------------------
------------------------------------------------------------
------------------------------------------------------------
-------------------
>Aly316746|group2
------------------------------------------------------------
------------------------------------------------------------
------------------------------------------------------------
------------------------------------------------------------
----------------------------------------MA-VLSK--PVAVPKSG---
------F------------------SPI-PVID--------M------------------
------------------------------------------------------------
------------------------------------------------------------
----------------------------------------------SDP-ESKHA-----
-LVKACEDFGFF--------------------------KVINHG--V-SAEL--------
-----------VSVLEH-ETVEFFS-LPKSEKTQ--------V-----------------
-A-----GY------P------F-------G----Y-----GNS----KIG---R----N
--------GD-------------------VGWVEYLLM----------------------
--------------NASLDPGSGP------LFQ----SLLKSPGTF------R-------
----------------------------N----A-L-EEYTTS-------VRKMTCDVLE
MITDGL-----------G-------------IKPM------------NTISK---L----
--------VS----DQNTD------------------------SILRLNHYP--------
----P-------C----------------P-------------LID--------------
-----------KKTNGGENV-------I----------GF-GE--------HTDPQIISV
L-R--S--N-N-TS-GLQI-------N--LTD-------------------------G--
--S----WVAVP-P----D-H--SSFFFNVGDSLQ-------------------------
-----------------------------------VMTNGRFRSVRHRV-L---------
----------------A-NS---DK---SRVSMI--------------------------
---------YF-----A---GPSLTQRIAPL------TCLM--DNE--------------
-------DE-------------ML------------------YE-E--------------
------------FT-W-----------------------------SE------------Y
RNSAY------------------------------------------NSRLSD-NR----
------------L-----------------------------------------------
----------------------------------------------------------Q-
----------------------------QF------------------------------
------------------------------------------------------------
-----ERKTTNNNTLFD-------------------------------------------
------------------------------------------------------------
------------------------------------------------------------
-------------------
>AthGA2OX1|group2
------------------------------------------------------------
------------------------------------------------------------
------------------------------------------------------------
------------------------------------------------------------
----------------------------------------MA-VLSK--PVAIPKSG---
------F-------------------SLIPVID--------M------------------
------------------------------------------------------------
------------------------------------------------------------
----------------------------------------------SDP-ESKHA-----
-LVKACEDFGFF--------------------------KVINHG--V-SAEL--------
-----------VSVLEH-ETVDFFS-LPKSEKTQ--------V-----------------
-A-----GY------P------F-------G----Y-----GNS----KIG---R----N
--------GD-------------------VGWVEYLLM-------N--------------
-----------------AN----HDSGSGPLFP----SLLKSPGTF------R-------
----------------------------N----A-L-EEYTTS-------VRKMTFDVLE
KITDGL-----------G-------------IKPR------------NTLSK---L----
--------VS----DQNTD------------------------SILRLNHYP--------
----P-------C----------------P-------------LSN--------------
-----------KKTNGGKNV-------I----------GF-GE--------HTDPQIISV
L-R--S--N-N-TS-GLQI-------N--LND-------------------------G--
--S----WISVP-P----D-H--TSFFFNVGDSLQ-------------------------
-----------------------------------VMTNGRFKSVRHRV-L---------
----------------A-NC---KK---SRVSMI--------------------------
---------YF-----A---GPSLTQRIAPL------TCLI--DNE--------------
-------DE-------------RL------------------YE-E--------------
------------FT-W-----------------------------SE------------Y
KNSTY------------------------------------------NSRLSD-NR----
------------L-----------------------------------------------
----------------------------------------------------------Q-
----------------------------QF------------------------------
------------------------------------------------------------
-----ERKTIKNLLN---------------------------------------------
------------------------------------------------------------
------------------------------------------------------------
-------------------
>Aco2200209|group2
------------------------------------------------------------
------------------------------------------------------------
------------------------------------------------------------
----------------------------------------------------------M-
V----VLSKPAL----------------------------EQ-FSPI--KTCKPSST---
------T----------------FFSNI-PVID--------L------------------
------------------------------------------------------------
------------------------------------------------------------
-----SK---------------------------------------PDC-KT--Q-----
-LVKACEEFGFF--------------------------KVVNHD--V-PMEF--------
-----------MNSLES-EAIRFFS-LSQSEKDK--------------------------
-A-----G-------P---PDPY-------G----Y-----GNR----RIG---P----N
--------GD-------------------VGWVEYLLL-------K--------------
---------------SILSQNSFD------SFK--------EIPNF------S-------
--------------CSS----------------S-V-NDYVSA-------VRQLACDVLE
ELADGL------------------------KMKQR------------NVFSK---L----
------L--K----DEESD------------------------SVFRLNHYP--------
----P-------C----------------P---------------E--------------
-----------LQALSGRDL-------I----------GF-GE--------HTDPQIISV
L-R--S--N-N-AT-GLQI----S--L---KD-------------------------G--
--T----WVSVP-P----D-Q--NSFFIIVGDSMQ-------------------------
-----------------------------------VMTNGRFRSVRHRV-L---------
----------------A-NS---RK---SRVSMI--------------------------
---------YF-----G---APPPRARIAPI------E-SL--MKE--------------
-------GE-----E-------TL------------------YK-E--------------
------------FT-W-----------------------------SE------------Y
KKSAY------------------------------------------MSRLAD-NR----
------------L-----------------------------------------------
----------------------------------------------------------G-
----------------------------HF------------------------------
------------------------------------------------------------
-----Q-KQ---------------------------------------------------
------------------------------------------------------------
------------------------------------------------------------
-------------------
>Mgu009609|group2
------------------------------------------------------------
------------------------------------------------------------
------------------------------------------------------------
------------------------------------------------------------
--MVVLSKPAIT----------------------------QH-FSKPKHTAAAAAAA---
----------------------LSFPGV-PLID--------L------------------
------------------------------------------------------------
------------------------------------------------------------
-----------------------------------------------SKPDPQTQ-----
-LVKACEEFGFF--------------------------KVTNHG--V-PIHS--------
-----------IRELEA-QAVKFFS-LPSSDKSK--------------------------
-A-----G-------P---PDPF-------G----Y-----GDK----KIG---L----N
--------GD-------------------VGWVEYLLF----------------------
-----------------TT----NNQSSYHKFS----------SIF------GEAAENFR
C--------------------------------V-V-NEYVAA-------VKKMACEILE
MLAEGL------------------------KIQQR------------DAFSK---L----
------L--M----DEQSD------------------------SVFRLNHYP--------
----P-------C----------------P---------------E--------------
-----------FKESNGRNL-------I----------GF-GE--------HTDPQIISV
L-R--S--N-N-TS-GLQI-------S--LKD-------------------------G--
--N----WISVP-A----D-Q--DSFFVNVGDSLQ-------------------------
-----------------------------------VMTNGRFKSVKHRV-V---------
----------------T-NT---SK---SRLSMI--------------------------
---------YF-----G---GPPLSEKIAPL------PSLI--KGE--------------
-------ED-------------SL------------------YK-E--------------
------------FT-W-----------------------------FE------------Y
KKSAY------------------------------------------KSRLAD-NR----
------------L-----------------------------------------------
----------------------------------------------------------G-
----------------------------LF------------------------------
------------------------------------------------------------
-----EKIAA--------------------------------------------------
------------------------------------------------------------
------------------------------------------------------------
-------------------
>Stu0021292|group2
------------------------------------------------------------
------------------------------------------------------------
------------------------------------------------------------
----------------------------------------------------------M-
V----VLSRQVV----------------------------NE-QLIK--NYKSPSSF---
------F-----------------PCNI-PLID--------I------------------
------------------------------------------------------------
------------------------------------------------------------
-----SK---------------------------------------PEN-KN--Q-----
-LVKACEEFGFF--------------------------KVVNHG--V-PMEF--------
-----------ITKLEL-EAIKFFS-SPMSQKEK--------T-----GP----------
-P-----D-------P------F-------G----Y-----GNK----KIG---P----N
--------GD-------------------VGWVEYILL-------S--------------
-----------------TN----SEFNYQKFAS----ILGVNPKDI------R-------
----------------------------D----A-V-NDYVLA-------MKKMACEILE
MLAEGL------------------------KIHPK------------NVFSK---L----
------L--M----DEKSD------------------------SLFRLNHYP--------
----P-------C----------------P---------------D-------------E
-----------LQEYNGRNL-------I----------GF-GE--------HTDPQIISL
L-R--S--N-N-TS-GLQI----S--L---VD-------------------------G--
--H----WISVP-P----D-Q--NSFFINVGDSLQ-------------------------
-----------------------------------VMTNGRFKSVKHRV-L---------
----------------A-NS---VK---SRLSMI--------------------------
---------YF-----G---GPPLSEKIAPL------ASLL--IKG--------------
-------DQ-----D-------SL------------------YK-E--------------
------------FT-W-----------------------------FE------------Y
KNSAY------------------------------------------KSRLAD-NR----
------------L-----------------------------------------------
----------------------------------------------------------V-
----------------------------LF------------------------------
------------------------------------------------------------
-----E-KVV--------------------------------------------------
------------------------------------------------------------
------------------------------------------------------------
-------------------
>Sly056670.|group2
------------------------------------------------------------
------------------------------------------------------------
------------------------------------------------------------
------------------------------------------------------------
-------------------------------------------------MVILSKQT---
------S----------------FFNGV-PLID--------L------------------
------------------------------------------------------------
------------------------------------------------------------
-----------------------------------------------SKPDSKNL-----
-IVNACEEFGFF--------------------------KIINHD--V-PMEF--------
-----------ISKLES-EAIKFFS-SPLSEKLK--------------------------
-A-----G-------P---ADPF-------G----Y-----GNK----QIG---T----N
--------GD-------------------CGRVEHILV-------S--------------
-----------TNSEFNYQ-----------KFA----------SIL------GVNPENIR
A--------------------------------A-V-NDYVSA-------VKKMSCDILE
MLAEGL------------------------KIYPT------------NVFSK---L----
------L--M----DENSD------------------------SVFRLNHYP--------
----P-------C----------------S---------------E--------------
---------IERLNDNNNDL-------I----------GF-GE--------HTDPQIISI
L-R--S--N-N-TS-GLQI-------L--LKD-------------------------G--
--H----WISVP-P----D-E--NSFFVNVGDSLQ-------------------------
-----------------------------------VMTNGRFKSVKHRV-L---------
----------------A-NS---VK---SRLSMI--------------------------
---------YF-----G---GPPLSEKIAPL------ASLM--EGE--------------
-------DS-------------SL------------------YK-E--------------
------------FT-W-----------------------------FE------------Y
KKSAY------------------------------------------KTRLAD-NR----
------------L-----------------------------------------------
----------------------------------------------------------I-
----------------------------LF------------------------------
------------------------------------------------------------
-----EKIAAS-------------------------------------------------
------------------------------------------------------------
------------------------------------------------------------
-------------------
>Sly061730|group2
------------------------------------------------------------
------------------------------------------------------------
------------------------------------------------------------
------------------------------------------------------------
-----MVVLTEP----------------------------DN-DHLPIINSNSCKSP---
------S----------------FFNDI-PVID--------L------------------
------------------------------------------------------------
------------------------------------------------------------
-----------------------------------------------SKPDSKNL-----
-IVEACEEFGFF--------------------------KVVNHD--V-PIEF--------
-----------ISKLES-EAIKFFS-SPLSEKLK--------------------------
-A-----G-------P---ADPF-------G----Y-----GNK----QIG---Q----S
--------GD-------------------IGWVEYILL-------S--------------
-----------TNSEFNYQ-----------KFA----------SVL------GVNPENIR
A--------------------------------A-V-NDYVTA-------VKRMSCEILE
KLAEGL------------------------KIHPT------------NVFSK---L----
------L--K----DEKSD------------------------SVFRLNHYP--------
----P-------C----------------P---------------D--------------
-----------IQEFNAKNL-------I----------GF-GE--------HTDPQIISV
L-R--S--N-N-TS-GLQI-------L--LKN-------------------------G--
--N----WFSVP-P----D-Q--SSFFVNVGDSLQ-------------------------
-----------------------------------VMTNGRFKSVKHRV-L---------
----------------T-NS---VK---SRLSMI--------------------------
---------YF-----G---GPPLSEKIAPL------P-SL--MEG--------------
-------EE-----S-------SL------------------YK-E--------------
------------FT-W-----------------------------FE------------Y
KKSAF------------------------------------------KSRLAQ-NR----
------------L-----------------------------------------------
----------------------------------------------------------T-
----------------------------LF------------------------------
------------------------------------------------------------
-------EKFGTS-----------------------------------------------
------------------------------------------------------------
------------------------------------------------------------
-------------------
>Stu0027645|group2
------------------------------------------------------------
------------------------------------------------------------
------------------------------------------------------------
------------------------------------------------------------
---MVVLTEPDI----------------------------DH-LPII--INSCKSPS---
------F-----------------FNDI-PVID--------L------------------
------------------------------------------------------------
------------------------------------------------------------
----------------------------------------------SKP-DSKNL-----
-IVKACEEFGFF--------------------------KVVNHD--V-PMDF--------
-----------ISKLES-EAINFFS-SPLSEKLK--------AGPADPFGYGNKQIGQSG
DEAINFFSSPLSEKLKAGPADPF-------G----Y-----GNK----KIG---Q----N
--------GD-------------------IGWVEYILL-------S--------------
-----------TNSEFNYQ-----------KFA----------SVL------GVNPENIR
A--------------------------------A-V-NDYVTE-------VKKMSCEILE
MLAEGL-----------N-------------IHPT------------NVFSK---L----
------L--K----DEKSD------------------------SVFRLNHYP--------
----P-------C----------------P---------------D--------------
-----------IQEFNAKNL-------I----------GF-GE--------HTDPQIISV
L-R--S--N-N-TS-GLQV-------L--LKN-------------------------G--
--N----WFSVP-P----D-Q--NSFFINVGDSLQ-------------------------
-----------------------------------VMTNGRFKSVKHRV-L---------
----------------T-NR---VK---SRLSMI--------------------------
---------YF-----G---GPPLSEKIAPL------P-SL--MEG--------------
-------EE-----S-------SL------------------YK-E--------------
------------FT-W-----------------------------FE------------Y
KKSAF------------------------------------------KSRLAE-NR----
------------L-----------------------------------------------
----------------------------------------------------------T-
----------------------------LF------------------------------
------------------------------------------------------------
-------EKFGAS-----------------------------------------------
------------------------------------------------------------
------------------------------------------------------------
-------------------
>Sly061720.|group2
------------------------------------------------------------
------------------------------------------------------------
------------------------------------------------------------
------------------------------------------------------------
---MVVLTKPAI----------------------------TH-FPIV--KNSFKSPS---
------Y-----------------INDI-PVID--------L------------------
------------------------------------------------------------
------------------------------------------------------------
----------------------------------------------SKA-NSKNL-----
-IVNACEEFGFF--------------------------KVINHD--V-PMEF--------
-----------ISKLES-EAVKFFS-SPLSEKLK--------------------------
-A-----G-------P---ADPF-------G----Y-----GNK----KIG---Q----N
--------GD-------------------IGWVEYILL-------S--------------
-----------TNSEFNYQ-----------KFA----------SVL------GVNPENIR
A--------------------------------A-V-NDYVSS-------VKKMSCEILE
KLAEGL------------------------KIQPT------------NVLSK---L----
------L--M----DEKSD------------------------SVFRLNHYP--------
----P-------C----------------P---------------D--------------
-----------IQEFNAKNL-------I----------GF-GE--------HTDPQIMSI
L-R--S--N-N-TS-GLQI-------L--LKN-------------------------G--
--N----WFSVP-S----D-Q--NSFFVNVGDSLQ-------------------------
-----------------------------------VMTNGRFKSVKHRV-L---------
----------------T-NS---VK---SRLSMI--------------------------
---------YF-----G---GPPLSEKIAPL-----------------------------
--------------PSLMEGKDSL------------------YK-E--------------
------------FT-W-----------------------------FE------------Y
KKSAY------------------------------------------KTRLAD-NR----
------------L-----------------------------------------------
----------------------------------------------------------V-
----------------------------LF------------------------------
------------------------------------------------------------
-------EKSL-------------------------------------------------
------------------------------------------------------------
------------------------------------------------------------
-------------------
>Stu0027631|group2
------------------------------------------------------------
------------------------------------------------------------
------------------------------------------------------------
------------------------------------------------------------
---MVVLTKPAI----------------------------DH-FPIV--KNSFKSPS---
------F-----------------FNDI-PVID--------L------------------
------------------------------------------------------------
------------------------------------------------------------
----------------------------------------------SKP-DSKNL-----
-IVNACEEFGFF--------------------------KVINHD--V-PMEF--------
-----------ISKLES-EAIKFFS-SPLPEKLK--------------------------
-A-----G-------P---ADPF-------G----Y-----GNK----KIG---Q----N
--------GD-------------------IGWVEYILL-------S--------------
-----------TNSEFNYQ-----------KFA----------SVL------GVNPENIR
A--------------------------------A-A-NDYVSA-------VKKMSCEILE
MLAEGL------------------------KIHPT------------NVFSK---L----
------L--K----DEKSD------------------------SVFRLNHYP--------
----P-------C----------------P---------------D--------------
-----------IQELNAKNL-------I----------GF-GE--------HTDPQIISV
L-R--S--N-N-TS-GLQI-------L--LKN-------------------------G--
--H----WISVP-S----D-Q--DSFFINVGDSLQ-------------------------
-----------------------------------VMTNGRFKSVKHRV-L---------
----------------T-NS---VK---SRLSMI--------------------------
---------YF-----G---GPPLSEKIAPL------PSLI-------------------
-------EG-----D-------SL------------------YK-E--------------
------------FT-W-----------------------------FE------------Y
KKSAY------------------------------------------KTRLAD-NR----
------------L-----------------------------------------------
----------------------------------------------------------V-
----------------------------RF------------------------------
------------------------------------------------------------
-------EKSL-------------------------------------------------
------------------------------------------------------------
------------------------------------------------------------
-------------------
>EgrF03208|group2
------------------------------------------------------------
------------------------------------------------------------
------------------------------------------------------------
----------------------------------------------------------M-
V----VPSKLAI----------------------------EQ-FSYV--MNSNALSS---
------H-------------------QI-PVVD--------L------------------
------------------------------------------------------------
------------------------------------------------------------
-----SK---------------------------------------PDS-KS--L-----
-IIKACEECGFF--------------------------KVVNHG--V-PLDF--------
-----------ISRLEE-EAVKFFS-LPLPEKER--------A-----GP----------
-P-----D-------P------F-------G----Y-----GNK----MIG---R----N
--------GD-------------------VGWIEYLLL-------T--------------
-----------TDPNFNYR----K------LPS----AFNENPERF------R-------
----------------------------S----A-L-SDYTSA-------VRYMACEILE
LMADGL------------------------RIQQR------------NIFSK---L----
------L--M----DEQSD------------------------SVFRLNHYP--------
----P-------C----------------P---------------E--------------
-----------LQSYVDRNM-------I----------GF-GE--------HTDPQIISV
L-R--S--N-N-TS-GLQI----S--M---KD-------------------------G--
--T----WVSVP-P----D-Q--NSFFINVGDSLE-------------------------
-----------------------------------VMTNGRFRSVRHRV-L---------
----------------A-NT---SK---SRVSMI--------------------------
---------YF-----G---GPPLSEKIAPL------PCLM--KGK--------------
--------------E-------SL------------------YK-E--------------
------------FT-W-----------------------------FE------------Y
KKSAY------------------------------------------NTRLAD-NR----
------------L-----------------------------------------------
----------------------------------------------------------E-
----------------------------HF------------------------------
------------------------------------------------------------
-----Q-RVAAS------------------------------------------------
------------------------------------------------------------
------------------------------------------------------------
-------------------
>GmGA2ox10|group2
------------------------------------------------------------
------------------------------------------------------------
------------------------------------------------------------
------------------------------------------------------------
-----MAEQSGR----------------------------KV-VVLS--KATTEQYS---
------N--------IKNCMPTTFSSTI-PIVD--------L------------------
------------------------------------------------------------
------------------------------------------------------------
-----SK---------------------------------------PDA-KT--L-----
-IVKACEEFGFF--------------------------KVINHG--V-PMEV--------
-----------ISELES-EAFKFFS-LPLNEKEI--------V-----GP----------
-P-----N-------P------F-------G----Y-----GNK----KIG---R----N
--------GD-------------------IGCVEYLLL-------S--------------
-----------------TS--QEH------NLS----LYGKNPEKF------R-------
--------------C------------------L-L-NNYMSS-------IRKMACEILE
LMAEGL------------------------KIQQK------------DVFSK---L----
---------L--------IDKQSD-------------------SVFRVNHYP--------
----A-------N-------------SKIP------------VNDQ--------------
-------------------S------LI----------GF-GE--------HTDPQIISL
L-R--S--N-N-TS-GLQI----C--L---KD-------------------------G--
--D----WISVP-H----D-Q--KSFFINVGDSLQ-------------------------
-----------------------------------VMTNGRFHSVKHRV-L---------
----------------T-NE---FK---SRLSMI--------------------------
---------YF-----G---GPPLDEKITPL------PSIM--KGK--------------
--------------E-------SL------------------YK-E--------------
------------FT-W-----------------------------SE------------Y
KNFTY------------------------------------------GTKLAD-NR----
------------L-----------------------------------------------
----------------------------------------------------------G-
----------------------------HF------------------------------
------------------------------------------------------------
-----E-RN---------------------------------------------------
------------------------------------------------------------
------------------------------------------------------------
-------------------
>GmGA2ox6 3|group2
------------------------------------------------------------
------------------------------------------------------------
------------------------------------------------------------
----------------------------------------------------------M-
V----LLSKATT----------------------------EQ-YSYI--KNCMPTKF---
------S------------------STI-PIVD--------L------------------
------------------------------------------------------------
------------------------------------------------------------
-----SK---------------------------------------PDA-KT--L-----
-IVKACEEFGFF--------------------------KVINHG--V-SMEA--------
-----------ISELEY-EAFKFFS-MSLNEKEK--------V-----GP----------
-P-----N-------P------F-------G----Y-----GSK----KIG---H----N
--------GD-------------------VGWIEYLLL-------N--------------
-----------------TN--QEH------NFS----VYGKNPEKF------R-------
--------------C------------------L-L-NSYMSS-------VRKMACEILE
LMAEGL------------------------KIQQK------------DVFSK---L----
----------------LMD-KQSD-------------------SIFRVNHYP--------
----A-------C----------------P------------------------------
-----------EMTLNDQNL-------I----------GF-GE--------HTDPQIISL
L-R--S--N-N-TS-GLQI----Y--L---RD-------------------------G--
--N----WISVP-P----D-D--KSFFINVGDSLQ-------------------------
-----------------------------------VMTNGRFRSVRHRV-L---------
----------------A-NG---FK---SRLSMI--------------------------
---------YF-----G---GPPLSEKIAPL------S-SL----M--------------
-------KG-----K-----E-SL------------------YK-E--------------
------------FT-W-----------------------------FE------------Y
KKSIY------------------------------------------GSRLSK-NR----
------------L-----------------------------------------------
----------------------------------------------------------E-
----------------------------HF------------------------------
------------------------------------------------------------
-----E-RIAAS------------------------------------------------
------------------------------------------------------------
------------------------------------------------------------
-------------------
>GmGA2ox7 3|group2
------------------------------------------------------------
------------------------------------------------------------
------------------------------------------------------------
----------------------------------------------------------M-
V----LLSKATT----------------------------EQ-YSYI--KNYMPTAF---
------S------------------STI-PIVD--------L------------------
------------------------------------------------------------
------------------------------------------------------------
-----SK---------------------------------------PDA-KT--L-----
-IVKACEEFGFF--------------------------KVINHG--V-PIEA--------
-----------ISQLES-EAFKFFS-MPLNEKEK--------A-----GP----------
-P-----K-------P------F-------G----Y-----GSK----KIG---H----N
--------GD-------------------VGWVEYLLL-------N--------------
-----------------TN--QEH------NFS----FYGKNAEKF------R-------
--------------C------------------L-L-NSYMSS-------VRKMACEILE
LMAEGL------------------------KIQQK------------NVFSK---L----
----------------LMD-KQSD-------------------SVFRVNHYP--------
----A-------C----------------P------------------------------
-----------ELAVNGQNL-------I----------GF-GE--------HTDPQIISL
L-R--S--N-N-TS-GLQI----F--L---RD-------------------------G--
--N----WISVP-P----D-H--KSFFINVGDSLQ-------------------------
-----------------------------------VMTNGRFRSVRHRV-L---------
----------------A-NG---FK---SRLSMI--------------------------
---------YF-----G---GPPLSEKIAPL------P-SL----M--------------
-------KG-----K-----E-SL------------------YK-E--------------
------------FT-W-----------------------------FE------------Y
KNSTY------------------------------------------GSRLAD-NR----
------------L-----------------------------------------------
----------------------------------------------------------G-
----------------------------HF------------------------------
------------------------------------------------------------
-----E-RIVA-------------------------------------------------
------------------------------------------------------------
------------------------------------------------------------
-------------------
>GmGA2ox9 3|group2
------------------------------------------------------------
------------------------------------------------------------
------------------------------------------------------------
----------------------------------------------------------M-
V----LLSKATT----------------------------EQ-YSYI--KNYMPTAF---
------S------------------STI-PVVD--------L------------------
------------------------------------------------------------
------------------------------------------------------------
-----SK---------------------------------------PDA-KT--L-----
-IVKACEEFGFF--------------------------KVINHG--V-PMET--------
-----------ISQLES-EAFKFFS-MPLNEKEK--------V-----GP----------
-P-----K-------P------Y-------G----Y-----GSK----KIG---H----N
--------GD-------------------VGWVEYLLL-------N--------------
-----------------TN--QEH------NFS----VYGKNAEKF------R-------
--------------C------------------L-L-NSYMSS-------VRKMACEILE
LMAEGL------------------------KIQQK------------NVFSK---L----
----------------LMD-KESD-------------------SVFRVNHYP--------
----A-------C----------------P------------------------------
-----------EL-VNGQNM-------I----------GF-GE--------HTDPQIISL
L-R--S--N-N-TS-GLQI----F--L---RD-------------------------G--
--N----WISVP-P----D-H--KSFFINVGDSLQ-------------------------
-----------------------------------VMTNGRFRSVKHRV-L---------
----------------T-NG---FK---SRLSMI--------------------------
---------YF-----G---GPPLSEKIVPL------S-SL----M--------------
-------KG-----K-----E-SL------------------YK-E--------------
------------FT-W-----------------------------FE------------Y
KNLTY------------------------------------------ASRLAD-NR----
------------L-----------------------------------------------
----------------------------------------------------------G-
----------------------------HF------------------------------
------------------------------------------------------------
-----E-RIVAS------------------------------------------------
------------------------------------------------------------
------------------------------------------------------------
-------------------
>Pvu061000|group2
------------------------------------------------------------
------------------------------------------------------------
------------------------------------------------------------
----------------------------------------------------------M-
V----LLSKTTT----------------------------EQ-FSYI--KNCMASTF---
------S------------------STI-PIVD--------L------------------
------------------------------------------------------------
------------------------------------------------------------
-----SK---------------------------------------PDA-KT--L-----
-IVKACEEFGFF--------------------------KVINHG--V-PMEP--------
-----------ISQLET-ETLKFFS-MPLNEKEK--------A-----GP----------
-P-----N-------P------F-------G----Y-----GSK----RIG---R----N
--------GD-------------------VGWVEYLLL-------N--------------
-----------------TN--QEH------GFS----PSGKNAEKL------R-------
--------------G------------------L-L-TSYMSL-------VKKMACDILE
LMAEGL------------------------KIQQK------------NVFSK---L----
----------------LMD-KQSD-------------------SVFRVNHYP--------
----A-------C----------------P------------------------------
-----------ELAVNGQNM-------I----------GF-GE--------HTDPQIISL
L-R--S--N-N-TS-GLQI----Y--L---RD-------------------------G--
--S----WIPVP-P----D-H--NSFFINVGDSLQ-------------------------
-----------------------------------VMTNGRFRSVRHRV-L---------
----------------A-NG---FK---SRLSMI--------------------------
---------YF-----G---GPPLSEKIAPL------P-SL----I--------------
-------KG-----K-----Q-SL------------------YN-E--------------
------------FT-W-----------------------------FE------------Y
KNSTY------------------------------------------GSKLAD-NR----
------------L-----------------------------------------------
----------------------------------------------------------G-
----------------------------HF------------------------------
------------------------------------------------------------
-----E-RIAAS------------------------------------------------
------------------------------------------------------------
------------------------------------------------------------
-------------------
>Pvu061200|group2
------------------------------------------------------------
------------------------------------------------------------
------------------------------------------------------------
------------------------------------------------------------
----------------------------------------------------MASTS---
------S------------------FTI-PIVD--------L------------------
------------------------------------------------------------
------------------------------------------------------------
-----SK---------------------------------------PDA-KS--L-----
-IVKACEEFGFF--------------------------KVINHG--V-PMES--------
-----------ISQLET-EALKFFS-MSINEKEK--------A-----GP----------
-P-----N-------P------F-------G----Y-----GSK----RIG---Q----N
--------GD-------------------VGWVEYLLL-------N--------------
-----------------TN--EEH------DFS----LCGKNPENF------R-------
--------------G------------------L-L-NSYTSL-------VKKMACGILE
LMAEGL------------------------KIQQR------------NVFSK---L----
----------------LMD-EQSD-------------------SIFRVNHYP--------
----A-------C----------------P------------------------------
-----------ELAVNGENL-------I----------GF-GE--------HTDPQIISL
L-R--S--N-N-TS-GLQI----Y--L---RD-------------------------G--
--S----WISVP-P----D-H--NSFFINVGDSLQ-------------------------
-----------------------------------VMTNGRFRSVRHRV-L---------
----------------A-NG---FK---SRLSMI--------------------------
---------YF-----G---GPPLSEKIAPL------P-SL----I--------------
-------KG-----N-----Q-SL------------------YN-E--------------
------------FT-W-----------------------------FE------------Y
KNSTY------------------------------------------GSKLAD-NR----
------------L-----------------------------------------------
----------------------------------------------------------G-
----------------------------HF------------------------------
------------------------------------------------------------
-----E-RIAA-------------------------------------------------
------------------------------------------------------------
------------------------------------------------------------
-------------------
>Cpa77.94 3|group2
------------------------------------------------------------
------------------------------------------------------------
------------------------------------------------------------
----------------------------------------------------------M-
V----LSSKSV-----------------------------TG-HQFP--FMGSTHSN---
------P----------------FFPPI-PLID--------L------------------
------------------------------------------------------------
------------------------------------------------------------
-----SQ---------------------------------------PDS-KH--L-----
-LVKACEEFGFF--------------------------KVINHG--V-PMDF--------
-----------ITRLES-QANKFFS-LPLTEKQK--------------------------
-A-----G-------P---PCPF-------G----Y-----GNK----SIG---S----N
--------GD-------------------VGWVEYLLL-------T--------------
-----------ANHDSILQ----K------FES----IFGENPESF------R-------
----------------------------D----V-L-NDYIGA-------VKKMACEILE
IMADGL------------------------KVQAR------------NAFSK---L----
------L--M----DKQSD------------------------SVFRLNHYP--------
----R-------C----------------P---------------D--------------
-----------SEALSGSDL-------I----------GF-GE--------HTDPQIISV
L-R--S--N-N-TS-GLQI----S--L---KD-------------------------G--
--T----WISVP-P----D-E--SSFFINVGDSLQ-------------------------
-----------------------------------VMTNGRFKSVKHRV-M---------
----------------A-NG---VK---ARTSMI--------------------------
---------YF-----G---GPPLSEKIAPL------P-SL--MEA--------------
-------SE-----Q-------SL------------------YK-E--------------
------------FT-W-----------------------------FE------------Y
KKSAY------------------------------------------NSKLAD-NR----
------------L-----------------------------------------------
----------------------------------------------------------I-
----------------------------HF------------------------------
------------------------------------------------------------
-----E-RIAASY-----------------------------------------------
------------------------------------------------------------
------------------------------------------------------------
-------------------
>Vvi0689001|group2
------------------------------------------------------------
------------------------------------------------------------
------------------------------------------------------------
------------------------------------------------------------
----------------------------------------MV-VLSK--PTIADFPP---
------I----------INCKSTTLFPVIPTVD--------L------------------
------------------------------------------------------------
------------------------------------------------------------
-----------------------------------------------SEPDSKHL-----
-VVKSCEEFGFF--------------------------KVINHG--I-PLEL--------
-----------ISRLET-EVIEFFS-LSLSEKQK--------------------------
-A-----G-------P---PDPF-------G----Y-----GNR----SIG---P----N
--------GD-------------------VGWVEYLLL-------T--------------
-----------------MN-----------QER----NSQKLATIF------GKYPEKLC
S--------------------------------A-L-NDYVLA-------VKKMACELLE
LMADGL------------------------RIKPR------------NVFSK---L----
------L--M----DEQSD------------------------SVFRLNHYP--------
----P-------Y----------------S---------------E--------------
-----------LQASNGKNM-------I----------GF-GE--------HTDPQIISV
L-R--S--N-N-TS-GLQI-------S--LGN-------------------------G--
--S----WISVP-P----D-A--NSFFINVGDSLQ-------------------------
-----------------------------------VMTNGRFKSVRHRV-L---------
----------------A-NS---IK---SRISMI--------------------------
---------YF-----G---GPPLNEKIAPL-----------------------------
--------------PSLVEGKESL------------------YK-E--------------
------------FT-W-----------------------------FE------------Y
KRSAY------------------------------------------KSRLGD-NR----
------------L-----------------------------------------------
----------------------------------------------------------S-
----------------------------QF------------------------------
------------------------------------------------------------
-------ERTAAT-----------------------------------------------
------------------------------------------------------------
------------------------------------------------------------
-------------------
>Csa291280|group2
------------------------------------------------------------
------------------------------------------------------------
------------------------------------------------------------
------------------------------------------------------------
--MVILSKQSIQ----------------------------QL-SSNSFMRNSMASAA---
------------------SSSPAFLSEV-PLID--------L------------------
------------------------------------------------------------
------------------------------------------------------------
-----------------------------------------------SSPDAKQL-----
-IVKACEELGFF--------------------------KVVNHG--V-PMEF--------
-----------ISTLES-ESTNFFS-LPLSEKQK--------A-----------------
-A-------------P---PSPF-------G----Y-----GNK----QIG---R----N
--------GD-------------------VGWVEYILL-------N--------------
------------THLESNS----D------GFL----------SIF------GQDPQKLR
S--------------------------------A-V-NNYISA-------VRNMACEILE
LMAEGL------------------------KIQQR------------NVFSK---L----
--------VM----DEESD------------------------SVFRVNHYP--------
----P-------C----------------P---------------Q--------------
-----------IQALKGMNM-------I----------GF-GE--------HTDPQIISV
L-R--S--N-N-TS-GLQI-------S--LAD-------------------------G--
--N----WISVP-P----D-Q--NSFFINVGDSLQ-------------------------
-----------------------------------VMTNGRFKSVKHRV-L---------
----------------T-NS---LK---SRISMI--------------------------
---------YF-----G---GPPLSEKIAPL------PSLM--KGE--------------
-------ER-------------SL------------------YK-E--------------
------------FT-W-----------------------------FE------------Y
KRSAY------------------------------------------NSRLAD-NR----
------------L-----------------------------------------------
----------------------------------------------------------V-
----------------------------HF------------------------------
------------------------------------------------------------
-----ERIAAS-------------------------------------------------
------------------------------------------------------------
------------------------------------------------------------
-------------------
>Fve31337 3|group2
------------------------------------------------------------
------------------------------------------------------------
------------------------------------------------------------
------------------------------------------------------------
----------------------------------------MV-LLSKPATECCSSYS---
------R---------NLKLSKSSSSGI-PVID--------L------------------
------------------------------------------------------------
------------------------------------------------------------
-----------------------------------------------SKPDSKQL-----
-IVKACEEFGFF--------------------------KVINHG--V-PMDF--------
-----------INRLES-EAIKFFS-LPDSEKEK--------------------------
-A-----G-------R---ADPF-------G----Y-----GSK----HIG---R----N
--------GD-------------------VGWVEYLLL-------K--------------
-----------ANIEANSD-----------RFK---LVYGTNPDEF------R-------
----------------------------S----A-L-NDYIQA-------VRTMACEILE
LMAEGL-----------N-------------IGPG------------NVFSK---F----
------L--L----DEQSD------------------------SLFRLNHYP--------
----P-------C----------------P---------------E--------------
--------LQGLSEHSDRNV-------V----------GF-GE--------HTDPQIISI
L-R--S--N-N-TS-GLQI-------L---GD-------------------------G--
--T----WISVP-P----D-Q--YSFFINVGDSLK-------------------------
-----------------------------------VLTNGRFQSVRHRV-L---------
----------------A-NG---SK---SRVSMI--------------------------
---------FF-----G---GSPLTGKIAPL------PSIM--KEE--------------
-------EQ-------------SM------------------YK-E--------------
------------FT-W-----------------------------FE------------Y
KTVCY------------------------------------------HSRLAD-NR----
------------L-----------------------------------------------
----------------------------------------------------------G-
----------------------------HF------------------------------
------------------------------------------------------------
-----ERIEAS-------------------------------------------------
------------------------------------------------------------
------------------------------------------------------------
-------------------
>Ppe008414|group2
------------------------------------------------------------
------------------------------------------------------------
------------------------------------------------------------
------------------------------------------------------------
----------------------------------------MV-FVTK--PPTENFSY---
------P---------RGSKVSKFFAGI-PLID--------L------------------
------------------------------------------------------------
------------------------------------------------------------
-----SK---------------------------------------PDS-KQ--L-----
-IVRACEEFGFF--------------------------KIINHG--V-PMEF--------
-----------ITRLES-EAIKFFS-LPLSEKEK--------A------------GQ---
-P-----N-------P------F-------G----Y-----GNK----HIG---K----N
--------GD-------------------VGWVEYLLL----------------------
-----------------TA----NIESNSQRFL----------SVF------GQNPEEFC
S--------------------------------A-L-NDYISA-------VKKMACEILE
LMAEGL------------------------KIQPR------------NVFSK---L----
------L--M----DEQSD------------------------SYFRLNHYP--------
----P-------C----------------P---------------E--------------
-----------LQDLSARNV-------I----------GF-GA--------HTDPQIISV
L-R--S--N-N-TS-GLQI-------S--LRD-------------------------G--
--N----WIPVP-P----D-H--NSFFINVGDSLQ-------------------------
-----------------------------------VLTNGRFQSVRHRV-L---------
----------------A-NG---SK---SRVSMI--------------------------
---------YF-----G---GPPLSEKIAPL------QSVM--KGE--------------
-------EE-------------SM------------------YK-E--------------
------------FT-W-----------------------------FE------------Y
KSTCY------------------------------------------NTRLAD-NR----
------------L-----------------------------------------------
----------------------------------------------------------G-
----------------------------NF------------------------------
------------------------------------------------------------
-----ERIAAS-------------------------------------------------
------------------------------------------------------------
------------------------------------------------------------
-------------------
>Vvi0687001|group2
------------------------------------------------------------
------------------------------------------------------------
------------------------------------------------------------
----------------------------------------------------------M-
G----VFSKPAI----------------------------EQ-LPLI--RNCMPFSG---
------I----------------------PLID--------L------------------
------------------------------------------------------------
------------------------------------------------------------
-----SQ---------------------------------------PDS-KA--L-----
-LIEACQEFGFF--------------------------KVINHG--V-PMDL--------
-----------ISKLEA-EAINFFS-LPLSEKEK--------A-----GP----------
-P-----N-------P------S-------G----Y-----GNK----RIG---S----S
--------GD-------------------IGRVEYLLL-------N--------------
-----------------PQ----S------FPS----VFGQNPDMF------R-------
----------------------------S----A-V-SDYLSA-------VRKMACEILE
LLADGL------------------------MIQPR------------NVFSK---L----
------L--M----DEQSD------------------------SVFRLNHYP--------
----P-------Y----------------P---------------E--------------
-----------RQALSGKCM-------I----------GF-GE--------HTDPQIISV
L-R--S--N-N-TS-GLQI----S--L---RN-------------------------G--
--N----WISVP-P----D-E--NSFFINVGDSLQ-------------------------
-----------------------------------VMTNGRFQSVKHRV-L---------
----------------T-NS---CK---SRVSMI--------------------------
---------YF-----G---GPPLSEKIAPL------PSLM--EGE--------------
--------------E-------SH------------------YK-E--------------
------------FT-W-----------------------------FE------------Y
KRSAY------------------------------------------NTRLAD-NR----
------------L-----------------------------------------------
------------------------------------------------------------
----------------------------VF------------------------------
------------------------------------------------------------
-----F-QKVAAT-----------------------------------------------
------------------------------------------------------------
------------------------------------------------------------
-------------------
>Ptr095600|group2
------------------------------------------------------------
------------------------------------------------------------
------------------------------------------------------------
------------------------------------------------------------
--MVLVPKPALQ----------------------------QF-SFIRNIKPTTFFSG---
------I----------------------PLID--------L------------------
------------------------------------------------------------
------------------------------------------------------------
-----------------------------------------------SKPDSKHL-----
-LVKACEEFGFF--------------------------KVVNHG--V-PLEF--------
-----------ISKLES-EAVKFFS-LPLSEKEK--------------------------
-A-----S-------P---PNPF-------G----Y-----GKK----SIG---Q----N
--------GD-------------------VGWVEYLLL-------T--------------
------------TNQESVS----Q------RLS---SVFGDNPEKF------R-------
--------------C------------------A-L-NDYVSA-------VKKMACEILE
MMADGL------------------------KIQNR------------NVFSK---L----
------L--M----DEQSD------------------------SVFRLNHYP--------
----P-------C----------------P---------------E--------------
-----------IQALKDHNM-------I----------GF-GE--------HTDPQIISV
L-R--S--N-N-TS-GLQI-------S--LND-------------------------G--
--S----WISVP-P----D-P--SSFFINVGDSLQ-------------------------
-----------------------------------VMTNGRFKSVRHRV-L---------
----------------A-NS---IK---ARISMI--------------------------
---------YF-----G---GPPLREKIAPL------PSLM--EGE--------------
--------------E-------SL------------------YR-E--------------
------------FT-W-----------------------------FE------------Y
KRSAY------------------------------------------NSRLAD-NK----
------------L-----------------------------------------------
----------------------------------------------------------V-
----------------------------LF------------------------------
------------------------------------------------------------
-----ERITAS-------------------------------------------------
------------------------------------------------------------
------------------------------------------------------------
-------------------
>Mes011871|group2
------------------------------------------------------------
------------------------------------------------------------
------------------------------------------------------------
------------------------------------------------------------
-----------------------------------------M-SFTM--RNYRPTTF---
------F------------------SGI-PIID--------L------------------
------------------------------------------------------------
------------------------------------------------------------
----------------------------------------------SKP-DSKRA-----
-LVKACEELGFF--------------------------KVVNHG--V-PMEF--------
-----------ISRLES-KALSFFS-LPLSEKEK--------------------------
-A-----G-------P---PNPF-------G----Y-----GNK----SIG---P----N
--------GD-------------------VGWLEYLLF-------T--------------
-----------------IN----QDSFSQRFLS----VFGHNPEEF------R-------
----------------------------S----A-L-NDYISA-------VKKMACEILE
MMADGL------------------------RIQPR------------NVFSK---L----
------L--M----DEQSD------------------------SVFRLNHYP--------
----P-------I--------------A-----------------G--------------
-----------IQTLNSNNM-------I----------GF-GE--------HTDPQIISV
L-R--S--N-N-TS-GLQI-------S--LGE-------------------------N--
--N----WVSVP-P----D-Q--NSFFINVGDSLQ-------------------------
-----------------------------------VMTNGRFKSVRHRV-L---------
----------------A-NS---MR---SRVSMI--------------------------
---------YF-----G---GPPLSEKIAPL------P----------------------
--------------PLMKEKEESL------------------YK-E--------------
------------FT-W-----------------------------FE------------Y
KRSAY------------------------------------------NSRLAD-NR----
------------L-----------------------------------------------
----------------------------------------------------------H-
----------------------------HF------------------------------
------------------------------------------------------------
-----EKVAAS-------------------------------------------------
------------------------------------------------------------
------------------------------------------------------------
-------------------
>Mes022490|group2
------------------------------------------------------------
------------------------------------------------------------
------------------------------------------------------------
----------------------------------------------------------M-
V----VLSNPGI----------------------------EQ-LSSL--RNCKPTTL---
------F------------------SGI-PIID--------P------------------
------------------------------------------------------------
------------------------------------------------------------
----------------------------------------------SKS-DSKHL-----
-LVKACEDFGFF--------------------------KVVNHG--I-PMES--------
-----------ISRLES-EALSFFS-LPLSEKQK--------------------------
-A-----G-------P---PNPF-------G----Y-----GNK----IIG---P----N
--------GD-------------------VGWVEYLLF-------T--------------
-----------------IN----QESISQRFIS----------EDF------R-------
----------------------------S----A-L-NDYISG-------VKKMACEILE
MMADGL------------------------RIQPR------------NVFSK---L----
------L--M----DEQSD------------------------SVFRLNHYP--------
----P-------C--------------TGP---------------G--------------
-----------IHTLNSNNM-------I----------GF-GE--------HTDPQIISV
L-R--S--N-N-TS-GLQI-------S--LGD-------------------------S--
--K----WISVP-P----D-Q--NSFFINVGDSLQ-------------------------
-----------------------------------VMTNGRFKSVRHRV-L---------
----------------A-NS---MK---SRVSMI--------------------------
---------YF-----G---GPPLREKIAPL------A----------------------
--------------PLMKGEEESL------------------YK-E--------------
------------FT-W-----------------------------FE------------Y
KTSAY------------------------------------------NSRLAD-NR----
------------L-----------------------------------------------
----------------------------------------------------------L-
----------------------------LF------------------------------
------------------------------------------------------------
-----QKIAAS-------------------------------------------------
------------------------------------------------------------
------------------------------------------------------------
-------------------
>Ccl0021090|group2
------------------------------------------------------------
------------------------------------------------------------
------------------------------------------------------------
---------------------------------------------------------MV-
A----LSTKPAI----------------------------EQ-FPYI--ETCCTTSA---
------L-------------FTSTSNSI-PLID--------L------------------
------------------------------------------------------------
------------------------------------------------------------
-----SN---------------------------------------PDS-KN--L-----
-LVKACEEFGFF--------------------------KVINHG--V-PLES--------
-----------ISRLES-EAIRFFS-LPFSEKEK--------S-----GP----------
-P-----S-------P------F-------G----Y-----GNK----CIG---R----N
--------GD-------------------VGWVEYLLL-------N--------------
-T---------------NQ----D------SNS----SLGNNPDQF------R-------
-------------F-------------------A-L-SEYISA-------VKRMACEILE
LMADGL------------------------KIQPR------------NVLSK---L----
---------L--------MDEQSD-------------------SVFRLNHYP--------
----P-------R----------------P---------------D--------------
----------------RISN------LI----------GF-GE--------HTDPQIISV
L-R--S--N-N-TS-GLQI----S--L---RE-------------------------G--
--S----WISVP-P----D-E--DSFFINVGDSLQ-------------------------
-----------------------------------VLTNGRFKSVKHRV-L---------
----------------A-NS---LK---SRVSMI--------------------------
---------YF-----G---GPPLSERIAPL------PSLM-------------------
-------KN-----P-----EQSL------------------YK-E--------------
------------FT-W-----------------------------FE------------Y
KRSAY------------------------------------------NSRLAE-NR----
------------L-----------------------------------------------
----------------------------------------------------------M-
----------------------------HF------------------------------
------------------------------------------------------------
-----E-RIAAS------------------------------------------------
------------------------------------------------------------
------------------------------------------------------------
-------------------
>Csi020152m|group2
------------------------------------------------------------
------------------------------------------------------------
------------------------------------------------------------
---------------------------------------------------------MV-
A----LSTKPAI----------------------------EQ-FPYI--ETCCTTSA---
------L-------------FTSTSNSI-PLID--------L------------------
------------------------------------------------------------
------------------------------------------------------------
----------------------------------------------SNP-DSKNL-----
-LVKACEEFGFF--------------------------KVINHG--V-PLES--------
-----------ISRLES-EAIRFFS-LPFSEKEK--------------------------
-S-----G-------P---PSPF-------G----Y-----GNK----CIG---R----N
--------GD-------------------VGWVEYLLL-------N--------------
------------------------------TNQDSNSSLGNNPDQF--------------
------------RF-------------------A-L-SEYISA-------VKRMACEILE
LMADGL------------------------KIQPR------------NVLSK---L----
------L--M----DEQSD------------------------SVFRLNHYP--------
----P-------R----------------P---------------D--------------
---------------RISNL-------I----------GF-GE--------HTDPQIISV
L-R--S--N-N-TS-GLQI-------S--LRE-------------------------G--
--S----WISVP-P----D-E--DSFFINVGDSLQ-------------------------
-----------------------------------VLTNGRFKSVKHRV-L---------
----------------A-NS---LK---SRVSMI--------------------------
---------YF-----G---GPPLSERIAPL------PSLM-------------------
-------KN-----P-----EQSL------------------YK-E--------------
------------FT-W-----------------------------FE------------Y
KRSAY------------------------------------------NSRLAE-NR----
------------L-----------------------------------------------
----------------------------------------------------------M-
----------------------------HF------------------------------
------------------------------------------------------------
-----ERIAAS-------------------------------------------------
------------------------------------------------------------
------------------------------------------------------------
-------------------
>Gra038900|group2
------------------------------------------------------------
------------------------------------------------------------
------------------------------------------------------------
----------------------------------------------------------M-
V----VVSKPAI----------------------------EQ-FSSY--LKNNKPTT---
------L-----------------FTQI-PLVD--------L------------------
------------------------------------------------------------
------------------------------------------------------------
-----SK---------------------------------------PDS-KH--Q-----
-IIKACEEFGFF--------------------------KVINHG--V-PMES--------
-----------ISMLES-EATKFFS-LPLCEKQK--------T-----GQ----------
-P-----Q-------P------Y-------G----Y-----GHK----RIG---I----H
--------GD-------------------VGWVEYLLL----------------------
-----------------TT-----------NQD----PSLHSFQTF------R-------
---------------------------------V-ALNSYMKS-------VKKMACEILE
MMADGL------------------------KIQPR------------NVLSK---L----
------L--M----DEESD------------------------SVFRVNHYP--------
----P-------C----------------P---------------NVQPLNGNGNGNGD-
-------------------V-------I----------GF-GE--------HTDPQIISV
L-R--S--N-N-TS-GLQI----S--L---RE-------------------------G--
--S----WISVP-P----D-Q--TSFFINVGDSLQ-------------------------
-----------------------------------VMTNGRFKSVKHRV-V---------
----------------T-NS---VK---SRLSMI--------------------------
---------YF-----C---GPPLSEKIAPL------P-SL--MRG--------------
-------DQ-----Q-------SL------------------YK-E--------------
------------FT-W-----------------------------FE------------Y
KKSAY------------------------------------------NSRLAD-NR----
------------L-----------------------------------------------
----------------------------------------------------------I-
----------------------------HF------------------------------
------------------------------------------------------------
-----E-KIAAS------------------------------------------------
------------------------------------------------------------
------------------------------------------------------------
-------------------
>Tca032327|group2
------------------------------------------------------------
------------------------------------------------------------
------------------------------------------------------------
----------------------------------------------------------M-
V----MLAKPAI----------------------------EQ-FSYI--RNSRPTAL---
------F------------------PQI-PVVD--------L------------------
------------------------------------------------------------
------------------------------------------------------------
-----SK---------------------------------------PDS-KH--Q-----
-IIKACEEFGFF--------------------------RVINHG--V-PMDF--------
-----------ISRLES-EATKFFS-LPLCEKEK--------T-----GQ----------
-P-----K-------P------Y-------G----Y-----GNK----RIG---P----N
--------GD-------------------VGWVEYLLL-------T--------------
-------TNQDPNLLRFLSGENPE------SF-----------SLW--------------
----FCYCR----F-------------------A-L-NNYMSA-------VKKMACEILE
MIADGL------------------------KIQPR------------NVFSK---L----
------L--M----DEQSD------------------------SVFRLNHYP--------
----P-------C----------------P---------------D--------------
-----------VQSLNGSNV-------I----------GF-GE--------HTDPQIISV
L-R--S--N-N-TS-GLQI----S--L---RD-------------------------G--
--S----WISVP-P----D-Q--YSFFINVGDSLQ-------------------------
-----------------------------------VMTNGRFESVKHRV-M---------
----------------A-NG---VK---SRLSMI--------------------------
---------YF-----G---GPPLSEKIAPL-----------------------------
--------------PSLTGGEQSL------------------YK-E--------------
------------FT-W-----------------------------FE------------Y
KKSVY------------------------------------------NSRLAD-NR----
------------L-----------------------------------------------
----------------------------------------------------------M-
----------------------------HF------------------------------
------------------------------------------------------------
-----A-RIAAS------------------------------------------------
------------------------------------------------------------
------------------------------------------------------------
-------------------
>Gra176900|group2
------------------------------------------------------------
------------------------------------------------------------
------------------------------------------------------------
----------------------------------------------------------M-
V----ILSKPAI----------------------------EQ-FGCI--RNKQAATL---
------F------------------PPLIPLVD--------L------------------
------------------------------------------------------------
------------------------------------------------------------
----------------------------------------------SKP-DSRQQ-----
-IIKACEEFGFF--------------------------KVINHG--V-PMDF--------
-----------ISRLES-EATKFFS-LPLSEKEK--------------------------
-T-----G-------Q---PKPY-------G----Y-----GNK----RIG---P----N
--------GD-------------------VGWVEYLLL-------T--------------
------------------------------TNQDPNLLGTENPESF------R-------
---------------------------------I-ALDNYMAA-------VKKMACEILE
MIADGL------------------------KIQPR------------NVLSK---L----
--------MM----DEQSD------------------------SVFRLNHYP--------
----P-------C----------------P---------------E--------------
--------VVQSLNGTSSNV-------I----------GF-GE--------HTDPQIISV
L-R--S--N-N-TS-GLQI-------S--LRD-------------------------G--
--T----WISVP-P----D-Q--YSFFINVGDSLQ-------------------------
-----------------------------------VMTNGRFKSVKHRV-L---------
----------------A-NS---VK---SRLSMI--------------------------
---------YF-----C---GPPLSEKIAPL------P-SL--MRG--------------
-------DQ-----Q-------SL------------------YK-E--------------
------------FT-W-----------------------------FE------------Y
KKSAY------------------------------------------SSRLAD-NR----
------------L-----------------------------------------------
----------------------------------------------------------M-
----------------------------HF------------------------------
------------------------------------------------------------
-------EKIVAS-----------------------------------------------
------------------------------------------------------------
------------------------------------------------------------
-------------------
>Csa047740|group2
------------------------------------------------------------
------------------------------------------------------------
------------------------------------------------------------
-------------------------------------------------------MVVL-
S----QPPTLDF----------------------------NQ-YSLL--RSTCKPTA---
------S-----------------FADI-PEID--------L------------------
------------------------------------------------------------
------------------------------------------------------------
-----SD---------------------------------------PNA-KF--H-----
-IVKACEEFGFF--------------------------KLVNHG--V-PVEL--------
-----------MTKLED-ESLCFFK-LSKSEKDK--------A------------RT---
-P-----H-------P------L-------G----Y-----GSK----NIG---S----N
[truncated: 1,403,999 more chars]
