# Supplementary material for: Divergence and adaptive evolution of the gibberellin oxidase genes in plants
Source: BMC Evol Biol. 2015 Sep 29;15:207. doi: 10.1186/s12862-015-0490-2 (PMC4587577; doi:10.1186/s12862-015-0490-2)
Supplement: Additional file 5: Table S1. — List of templates used in this study. (XLSX 10 kb) [file 12862_2015_490_MOESM5_ESM.xlsx]

## Sheet: Sheet1
Table S1. List of templates included in this study
Template Gene name		1gp6A	1w9yA	3ooxB
OsGA2ox1		√
OsGA2ox5			√
OsGA20ox1		√
OsGA20ox5		√
OsGA20ox6				√
OsGA20ox7		√
OsGA20ox8				√
OsGA3ox1		√
