# Supplementary material for: Divergence and adaptive evolution of the gibberellin oxidase genes in plants
Source: BMC Evol Biol. 2015 Sep 29;15:207. doi: 10.1186/s12862-015-0490-2 (PMC4587577; doi:10.1186/s12862-015-0490-2)
Supplement: Additional file 8: Table S4. — The accession numbers of the protein sequences used in the present analysis. (XLSX 34 kb) [file 12862_2015_490_MOESM8_ESM.xlsx]

## Sheet: Sheet1
Table S4 The accession numbers of the protein sequences used in the present analysis.
Sequence title used in the study	Transcript Name in Phytozome database
Aco0100646	Aquca_001_00646.1
Aco0100649	Aquca_001_00649.1
Aco0300443	Aquca_003_00443.1
Aco0600285	Aquca_006_00285.1
Aco0901070	Aquca_009_01070.1
Aco1000660	Aquca_010_00660.1
Aco1006511	Aquca_001_00651.1
Aco1006521	Aquca_001_00652.1
Aco1006541	Aquca_001_00654.1
Aco1300485	Aquca_013_00485.1
Aco1400288	Aquca_014_00288.1
Aco1900154	Aquca_019_00154.1
Aco2000394	Aquca_020_00394.1
Aco2200209	Aquca_022_00209.1
Aco4700049	Aquca_047_00049.1
Aco7100025	Aquca_071_00025.1
Aco7300025	Aquca_073_00025.1
Aly314235	314235
Aly316746	316746
Aly316927	316927
Aly321374	321374
Aly334706	334706
Aly354612	354612
Aly471571	471571
Aly471756	471756
Aly473223	473223
Aly479417	479417
Aly482417	482417
Aly487543	487543
Aly492287	492287
Aly495246	495246
Aly495988	495988
Aly890071	890071
Aly904679	904679
Aly909680	909680
Aly909901	909901
Aly913614	913614
Aly914215	914215
Ath1G14130	AT1G14130.1
Ath2G36690	AT2G36690.1
Ath3G19000	AT3G19000.1
Ath5G58660	AT5G58660.1
AthGA20OX1	AT4G25420.1
AthGA20OX2	AT5G51810.1
AthGA20ox3	AT5G07200.1
AthGA20OX4	AT1G60980.1
AthGA20OX5	AT1G44090.1
AthGA2OX1	AT1G78440.1
AthGA2OX2	AT1G30040.1
AthGA2OX3	AT2G34555.1
AthGA2OX4	AT1G47990.1
AthGA2OX6	AT1G02400.1
AthGA2OX7	AT1G50960.1
AthGA2OX8	AT4G21200.1
AthGA3OX1	AT1G15550.1
AthGA3OX2	AT1G80340.1
AthGA3ox3	AT4G21690.1
AthGA3ox4	AT1G80330.1
Bdi1g00950	Bradi1g00950.1
Bdi1g14580	Bradi1g14580.1
Bdi1g56200	Bradi1g56200.1
Bdi1g59570	Bradi1g59570.1
Bdi2g04840	Bradi2g04840.1
Bdi2g06670	Bradi2g06670.1
Bdi2g12440	Bradi2g12440.1
Bdi2g16727	Bradi2g16727.1
Bdi2g16750	Bradi2g16750.1
Bdi2g19900	Bradi2g19900.1
Bdi2g24980	Bradi2g24980.1
Bdi2g32577	Bradi2g32577.1
Bdi2g34837	Bradi2g34837.1
Bdi2g50280	Bradi2g50280.1
Bdi2g57027	Bradi2g57027.1
Bdi3g42990	Bradi3g42990.1
Bdi3g49390	Bradi3g49390.1
Bdi4g38780	Bradi4g38780.1
Bdi5g16040	Bradi5g16040.1
Bdi5g23690	Bradi5g23690.1
Bra005415	Brara.E00971.1
Bra008362.	Brara.B02317.1
Bra008480	Brara.B02507.1
Bra008481	Brara.B02508.1
Bra009285	Brara.J02494.1
Bra010064	Brara.F02134.1
Bra010802	Brara.G00745.1
Bra013890.	Brara.A01538.1
Bra014019	Brara.H00465.1
Bra017227	Brara.D02232.1
Bra019165	Brara.K00199.1
Bra019676	Brara.H02583.1
Bra019678	Brara.F00944.1
Bra020362	Brara.B01143.1
Bra020890	Brara.H01066.1
Bra020909	Brara.H01052.1
Bra021921.	Brara.D02100.1
Bra022377	Brara.E02296.1
Bra022565	Brara.B01516.1
Bra026122	Brara.F01070.1
Bra026757.	Brara.I04923.1
Bra026856.	Brara.I05013.1
Bra026857.	Brara.I05014.1
Bra027106	Brara.I01520.1
Bra028277.	Brara.J00742.1
Bra028706	Brara.B00236.1
Bra030187.	Brara.G00745.1
Bra030461	Brara.E01650.1
Bra030500	Brara.H03118.1
Bra031467.	Brara.A02508.1
Bra032238	Brara.E01799.1
Bra032354	Brara.G00745.1
Bra033324.	Brara.J00103.1
Bra035037	Brara.G03584.1
Bra035038.	Brara.G03586.1
Bra038780.	Brara.K01827.1
Bra039251	Brara.K01112.1
Ccl0003376	Ciclev10003376m
Ccl0005157	Ciclev10005157m
Ccl0005385	Ciclev10005385m
Ccl0009037	Ciclev10009037m
Ccl0010362	Ciclev10010362m
Ccl0010629	Ciclev10010629m
Ccl0015702	Ciclev10015702m
Ccl0015817	Ciclev10015817m
Ccl0020694	Ciclev10020694m
Ccl0021090	Ciclev10021090m
Ccl0024433	Ciclev10024433m
Ccl0027361	Ciclev10027361m
Ccl0028689	Ciclev10028689m
Ccl0028758	Ciclev10028758m
Ccl0028928	Ciclev10028928m
Ccl0031986	Ciclev10031986m
Ccl0033804	Ciclev10033804m
Ccl03206m.	Ciclev10003206m
Ccl03385m.	Ciclev10003385m
Ccl08874m.	Ciclev10008874m
Ccl27153m.	Ciclev10027153m
Ccl28699m.	Ciclev10028699m
Cpa166.2 3	evm.model.supercontig_166.2
Cpa18.101	evm.model.supercontig_18.101
Cpa198.6	evm.model.supercontig_198.6
Cpa2.438	evm.model.supercontig_2.438
Cpa23.169	evm.model.supercontig_23.169
Cpa4.188 3	evm.model.supercontig_4.188
Cpa5.130 3	evm.model.supercontig_5.130
Cpa77.94 3	evm.model.supercontig_77.94
Cpa823.1 3	evm.model.supercontig_823.1
Cpa9.2 330	evm.model.supercontig_9.2
Cpa91.25 3	evm.model.supercontig_91.25
Cru0003732	Carubv10003732m
Cru0005014	Carubv10005014m
Cru0006427	Carubv10006427m
Cru0007608	Carubv10007608m
Cru0009532	Carubv10009532m
Cru0009631	Carubv10009631m
Cru0009661	Carubv10009661m
Cru0009706	Carubv10009706m
Cru0009839	Carubv10009839m
Cru0011459	Carubv10011459m
Cru0011553	Carubv10011553m
Cru0015276	Carubv10015276m
Cru0016038	Carubv10016038m
Cru0020627	Carubv10020627m
Cru0021682	Carubv10021682m
Cru0021997	Carubv10021997m
Cru0023480	Carubv10023480m
Cru0024616	Carubv10024616m
Cru0026585	Carubv10026585m
Cru0026663	Carubv10026663m
Cru0027716	Carubv10027716m
Csa004540	Cucsa.004540.1
Csa004550	Cucsa.004550.1
Csa004560	Cucsa.004560.1
Csa004570	Cucsa.004570.1
Csa047740	Cucsa.047740.1
Csa054500	Cucsa.054500.1
Csa059620	Cucsa.059620.1
Csa077290	Cucsa.077290.1
Csa083940	Cucsa.083940.1
Csa086080	Cucsa.086080.1
Csa112630	Cucsa.112630.1
Csa115530	Cucsa.115530.1
Csa162030	Cucsa.162030.1
Csa162040	Cucsa.162040.1
Csa220140	Cucsa.220140.1
Csa220160	Cucsa.220160.1
Csa251180	Cucsa.251180.1
Csa291280	Cucsa.291280.1
Csa363000	Cucsa.363000.1
Csa378820	Cucsa.378820.1
Csi016776	orange1.1g016776m
Csi018025	orange1.1g018014m
Csi019134	orange1.1g019134m
Csi019160	orange1.1g019160m
Csi019211	orange1.1g019211m
Csi019643	orange1.1g019643m
Csi019891	orange1.1g019891m
Csi019949m	orange1.1g019949m
Csi020152m	orange1.1g020152m
Csi035820	orange1.1g035820m
Csi035868	orange1.1g035868m
Csi036286	orange1.1g036286m
Csi036868m	orange1.1g036868m
Csi040559m	orange1.1g040559m
Csi043251	orange1.1g043251m
Csi043985	orange1.1g043985m
Csi046927	orange1.1g046927m
Csi048702m	orange1.1g048702m
Csu2738864	42466
EgrA01598	Eucgr.A01598.1
EgrB00473	Eucgr.B00473.1
EgrB00478	Eucgr.B00478.1
EgrB02243	Eucgr.B02243.1
EgrB03983	Eucgr.B03983.1
EgrC02840	Eucgr.C02840.1
EgrC02844	Eucgr.C02844.1
EgrC02851	Eucgr.C02851.1
EgrC02855	Eucgr.C02855.1
EgrD00297	Eucgr.D00297.1
EgrD00814	Eucgr.D00814.1
EgrE01336	Eucgr.E01336.1
EgrE02079	Eucgr.E02079.1
EgrF02524	Eucgr.F02524.1
EgrF02568	Eucgr.F02568.1
EgrF03208	Eucgr.F03208.1
EgrG02012	Eucgr.G02012.1
EgrH05152	Eucgr.H05152.1
EgrI01189	Eucgr.I01189.1
EgrI01192	Eucgr.I01192.1
EgrI01194	Eucgr.I01194.1
EgrI01195	Eucgr.I01195.1
EgrI01197	Eucgr.I01197.1
EgrI01206	Eucgr.I01206.1
EgrI02177	Eucgr.I02177.1
EgrJ01036	Eucgr.J01036.2
EgrJ02579	Eucgr.J02579.1
EgrK00184	Eucgr.K00184.1
EgrK02429	Eucgr.K02429.1
EgrK03561	Eucgr.K03561.1
Fve00958 3	mrna00958.1-v1.0-hybrid
Fve01056 3	mrna01056.1-v1.0-hybrid
Fve01058	mrna01058.1-v1.0-hybrid
Fve01059v1	mrna01059.1-v1.0-hybrid
Fve01060 3	mrna01060.1-v1.0-hybrid
Fve03182	mrna03182.1-v1.0-hybrid
Fve05020 3	mrna05020.1-v1.0-hybrid
Fve05929v1	mrna05929.1-v1.0-hybrid
Fve06004	mrna06004.1-v1.0-hybrid
Fve07935	mrna07935.1-v1.0-hybrid
Fve09034 3	mrna09034.1-v1.0-hybrid
Fve09202 3	mrna09202.1-v1.0-hybrid
Fve11192v1	mrna11192.1-v1.0-hybrid
Fve12991 2	mrna12991.1-v1.0-hybrid
Fve13360 4	mrna13360.1-v1.0-hybrid
Fve24392 3	mrna24392.1-v1.0-hybrid
Fve30607 3	mrna30607.1-v1.0-hybrid
Fve30946	mrna30946.1-v1.0-hybrid
Fve31337 3	mrna31337.1-v1.0-hybrid
Fve31922	mrna31922.1-v1.0-hybrid
Gma0g07220	Glyma.10G063000.1
Gma0g24270	Glyma.10G123000.1
Gma0g27870	Glyma.20G141200.1
Gma1g09470	Glyma.11G089300.1
Gma1g11160	Glyma.11G104800.1
Gma1g27360	Glyma.11G172500.1
Gma2g03350	Glyma.12G029800.1
Gma2g15360	Glyma.02G135900.1
Gma2g15370	Glyma.02G136000.1
Gma2g15380	Glyma.02G136100.1
Gma2g15390	Glyma.02G136200.1
Gma2g15400	Glyma.02G136300.1
Gma2g34175	Glyma.12G213700.1
Gma2g34200	Glyma.12G214000.1
Gma3g07250	Glyma.13G048500.1
Gma3g07280	Glyma.13G048200.1
Gma3g09460	Glyma.13G035600.1
Gma3g21120	Glyma.13G147600.1
Gma3g34510	Glyma.03G187900.1
Gma3g36360	Glyma.13G287600.1
Gma3g36390	Glyma.13G288000.1
Gma3g38030	Glyma.03G221600.1
Gma4g33760	Glyma.04G170500.1
Gma4g38850	Glyma.04G211100.1
Gma4g42300	Glyma.04G244200.2
Gma5g09920	Glyma.05G081600.1
Gma5g26080	Glyma.05G130600.1
Gma6g12510	Glyma.06G119100.1
Gma6g16080	Glyma.06G155000.1
Gma7g03810	Glyma.07G033800.1
Gma7g04150	Glyma.17G037300.1
Gma7g15430	Glyma.17G145200.1
Gma7g20500	Glyma.17G178300.1
Gma7g29650	Glyma.07G179900.1
Gma7g33070	Glyma.07G208900.1
Gma7g33090	Glyma.07G209100.1
Gma7g36450	Glyma.07G236100.1
Gma8g06870	Glyma.18G061300.2
Gma8g09040	Glyma.08G085400.1
Gma8g22230	Glyma.08G208300.1
Gma9g03700	Glyma.09G032200.1
Gma9g37210	Glyma.19G188100.1
Gma9g40640	Glyma.19G218700.1
GmGA20ox1	Glyma.03G019800.1
GmGA20ox2	Glyma.07G081700.1
GmGA20ox3	Glyma.09G149200.1
GmGA20ox6	Glyma.14G157400.1
GmGA20ox8	Glyma.20G153400.1
GmGA2ox1 3	Glyma.02G010100.1
GmGA2ox10	Glyma.15G252100.1
GmGA2ox2 3	Glyma.10G010700.1
GmGA2ox4	Glyma.11G003200.1
GmGA2ox5 3	Glyma.13G218200.1
GmGA2ox6 3	Glyma.13G259400.1
GmGA2ox7 3	Glyma.13G259500.1
GmGA2ox8 3	Glyma.15G093900.1
GmGA2ox9 3	Glyma.15G248400.1
GmGA3ox1	Glyma.04G071000.1
GmGA3ox2	Glyma.06G072600.1
GmGA3ox3 3	Glyma.13G361700.1
GmGA3ox4	Glyma.14G128400.1
GmGA3ox5 3	Glyma.15G012100.1
GmGA3ox6	Glyma.17G205300.1
Gra005500	Gorai.006G005500.1
Gra006800	Gorai.002G006800.2
Gra017000	Gorai.011G017000.1
Gra028600	Gorai.013G028600.3
Gra031700	Gorai.002G031700.1
Gra038900	Gorai.002G038900.1
Gra043800	Gorai.011G043800.2
Gra045500	Gorai.001G045500.1
Gra047500	Gorai.002G045700.1
Gra049800	Gorai.004G049800.1
Gra051400	Gorai.006G051400.2
Gra072100	Gorai.001G072100.2
Gra078700	Gorai.011G078700.1
Gra082800	Gorai.002G082800.1
Gra090900	Gorai.009G090900.1
Gra092800	Gorai.006G092800.1
Gra0G22770	Gorai.010G227700.1
Gra0G23840	Gorai.010G238400.1
Gra105500	Gorai.006G105500.2
Gra137500	Gorai.008G137500.1
Gra145700	Gorai.001G145700.1
Gra151700	Gorai.005G151700.1
Gra160200	Gorai.006G160200.1
Gra166600	Gorai.010G166600.1
Gra173000	Gorai.001G173000.1
Gra176300	Gorai.009G176300.1
Gra176900	Gorai.013G176900.2
Gra196600	Gorai.006G196600.1
Gra212500	Gorai.001G212500.1
Gra250100	Gorai.009G250100.1
Gra266000	Gorai.006G266000.1
Gra279000	Gorai.004G279000.1
Gra411500	Gorai.009G411500.1
Lus0004511	Lus10004511
Lus0006722	Lus10006722
Lus0006759	Lus10006759
Lus0007640	Lus10007640
Lus0008100	Lus10008100
Lus0009998	Lus10009998
Lus0011476	Lus10011476
Lus0012912	Lus10012912
Lus0013069	Lus10013069
Lus0013135	Lus10013135
Lus0014398	Lus10014398
Lus0015016	Lus10015016
Lus0017094	Lus10017094
Lus0018372	Lus10018372
Lus0020999	Lus10020999
Lus0021002	Lus10021002
Lus0023602	Lus10023602
Lus0023890	Lus10023890
Lus0024230	Lus10024230
Lus0025016	Lus10025016
Lus0027399	Lus10027399
Lus0029081	Lus10029081
Lus0030567	Lus10030567
Lus0031054	Lus10031054
Lus0031671	Lus10031671
Lus0036539	Lus10036539
Lus0037816	Lus10037816
Lus0041390	Lus10041390
Mdo0169686	MDP0000169686
Mdo0196102	MDP0000196102
Mdo0248981	MDP0000248981
Mdo0269990	MDP0000269990
Mdo0280240	MDP0000280240
Mdo0381531	MDP0000381531
Mdo0735747	MDP0000735747
Mes009709	cassava4.1_009709m
Mes009711m	cassava4.1_009711m
Mes009909	cassava4.1_009909m
Mes010133	cassava4.1_010133m
Mes010402m	cassava4.1_010402m
Mes010520m	cassava4.1_010520m
Mes011109	cassava4.1_011109m
Mes011182	cassava4.1_011182m
Mes011298	cassava4.1_011298m
Mes011553	cassava4.1_011553m
Mes011624m	cassava4.1_011624m
Mes011871	cassava4.1_011871m
Mes012731	cassava4.1_013940m
Mes020947	cassava4.1_020947m
Mes021139	cassava4.1_021139m
Mes021297	cassava4.1_021297m
Mes021666	cassava4.1_021666m
Mes021948m	cassava4.1_021948m
Mes022490	cassava4.1_022490m
Mes024113	cassava4.1_024113m
Mes025084	cassava4.1_025084m
Mes025476	cassava4.1_025476m
Mes027251	cassava4.1_027251m
Mes027717m	cassava4.1_027717m
Mes028342m	cassava4.1_028342m
Mes028703m	cassava4.1_028703m
Mes030221	cassava4.1_030221m
Mes030587	cassava4.1_030587m
Mes031792	cassava4.1_031792m
Mes033152	cassava4.1_033152m
Mes033923	cassava4.1_033923m
Mes033960m	cassava4.1_033960m
Mgu006917	Migut.F01163.1
Mgu007626	Migut.H01552.1
Mgu008725	Migut.C01290.1
Mgu008932m	Migut.J01488.1
Mgu009032	Migut.B00301.1
Mgu009050	Migut.A00283.1
Mgu009609	Migut.M00597.1
Mgu009923	Migut.G00026.1
Mgu009992	Migut.H01362.1
Mgu010609	Migut.K00869.1
Mgu010820m	Migut.H02081.1
Mgu010843m	Migut.K00867.1
Mgu011602	Migut.F00399.1
Mgu017804	Migut.I00834.1
Mgu019056	Migut.H02080.1
Mgu019737	Migut.J00471.1
Mgu019984	Migut.I00168.1
Mgu020474	Migut.L00253.1
Mgu020938	Migut.D00053.1
Mgu021480	Migut.M00902.1
Mgu021965	Migut.E00579.1
Mgu022510	Migut.M00909.1
Mgu022731	Migut.M00908.1
Mgu023206	Migut.I00169.1
Mgu024312	Migut.N01412.1
Mgu026381	Migut.H01552.1
MpuC188515	188555
MpuC188623	188663
MpuR402320	59237
MpuR402475	59138
Mtr005570	Medtr5g005570.1
Mtr011580	Medtr1g011580.1
Mtr019370	Medtr2g019370.1
Mtr025050	Medtr5g025050.1
Mtr025090	Medtr5g025090.1
Mtr027230	Medtr5g027230.1
Mtr033270	Medtr2g033270.1
Mtr083000	Medtr2g083000.1
Mtr083030	Medtr2g083030.1
Mtr086550	Medtr1g086550.1
Mtr093930	Medtr8g093930.1
Mtr093980	Medtr8g093980.1
Mtr096500	Medtr3g096500.1
Mtr096840	Medtr4g096840.1
Mtr102070	Medtr1g102070.1
Mtr102620	Medtr2g102570.1
Olu417168	17574
OsaGA20ox1	LOC_Os03g63970.1
OsaGA20ox2	LOC_Os01g66100.1
OsaGA20ox3	LOC_Os07g07420.1
OsaGA20ox4	LOC_Os05g34854.1
OsaGA20ox5	LOC_Os03g42130.1
OsaGA20ox6	LOC_Os04g39980.1
OsaGA20ox7	LOC_Os08g44590.1
OsaGA20ox8	LOC_Os04g55070.1
OsaGA2ox10	LOC_Os05g11810.1
OsaGA2ox11	LOC_Os04g33360.1
OsaGA2ox1	LOC_Os05g06670.1
OsaGA2ox2	LOC_Os01g22920.1
OsaGA2ox3	LOC_Os01g55240.1
OsaGA2ox4	LOC_Os05g43880.1
OsaGA2ox5	LOC_Os07g01340.1
OsaGA2ox6	LOC_Os04g44150.1
OsaGA2ox7	LOC_Os01g11150.1
OsaGA2ox8	LOC_Os05g48700.1
OsaGA2ox9	LOC_Os02g41954.1
OsaGA3ox1	LOC_Os05g08540.1
OsaGA3ox2	LOC_Os01g08220.1
Pp127_109V	Phpat.027G021100.1
Pp127_110V	Phpat.016G015700.1
Pp182_59V6	Phpat.013G021000.1
Pp198_40V6	Phpat.003G127600.1
Pp226_76V6	Phpat.001G165900.1
Pp23_153V6	Phpat.005G086800.1
Pp277_78V6	Phpat.017G023600.1
Pp283_72V6	Phpat.001G003000.1
Pp357_52V6	Phpat.026G051300.1
Pp46_151V6	Phpat.012G067000.1
Pp48_70V6	Phpat.014G066700.1
Pp54_1V6 3	Phpat.027G021100.1
Pp54_5V6 3	Phpat.027G021100.1
Pp68_28V6	Phpat.017G082100.1
Pp72_174V6	Phpat.027G021100.1
Ppa103129V	Phpat.004G007600.1
Ppa106_2V6	Phpat.016G046900.1
Ppa111140V	Phpat.001G165900.1
Ppa15259V6	Phpat.016G051500.1
Ppa16047V6	Phpat.004G007600.1
Ppa18073V6	Phpat.006G019800.2
Ppa34052V6	Phpat.025G017400.1
Ppa35187V6	Phpat.008G012900.1
Ppa41186V6	Phpat.005G019200.1
Ppe006985	ppa006985m
Ppe007291	ppa007291m
Ppe007336	ppa007336m
Ppe007337	ppa007337m
Ppe007673	ppa007673m
Ppe007775m	ppa007775m
Ppe007865m	ppa007865m
Ppe007928	ppa007928m
Ppe008125	ppa008125m
Ppe008211	ppa008211m
Ppe008310	ppa008310m
Ppe008414	ppa008414m
Ppe009067	ppa009067m
Ppe015241	ppa015241m
Ppe018007	ppa018007m
Ppe018610	ppa018610m
Ppe019257	ppa019257m
Ppe020624	ppa020624m
Ppe021413	ppa021413m
Ppe022054	ppa022054m
Ppe022540	ppa022540m
Ppe023403m	ppa023403m
Ppe026799	ppa026799m
Ppe027207	ppa027207m
Ptr026700	Potri.011G026700.2
Ptr029700	Potri.008G029700.1
Ptr033600	Potri.018G033600.1
Ptr057400	Potri.003G057400.1
Ptr065000	Potri.004G065000.1
Ptr065400	Potri.005G065400.1
Ptr069200	Potri.012G069200.1
Ptr073700	Potri.014G073700.1
Ptr095600	Potri.011G095600.1
Ptr096800	Potri.010G096800.2
Ptr101600	Potri.008G101600.1
Ptr103800	Potri.007G103800.2
Ptr107400	Potri.009G107400.1
Ptr117300	Potri.014G117300.1
Ptr132400	Potri.012G132400.1
Ptr134100	Potri.011G134100.1
Ptr134600	Potri.015G134600.1
Ptr145300	Potri.008G145300.2
Ptr146100	Potri.004G146100.1
Ptr149700	Potri.010G149700.2
Ptr151300	Potri.002G151300.1
Ptr176600	Potri.001G176600.1
Ptr184200	Potri.005G184200.1
Ptr184400	Potri.005G184400.3
Ptr191900	Potri.002G191900.1
Ptr247700	Potri.006G247700.1
Ptr418200	Potri.001G418200.1
Pvi000503	Pavir.J32874.1
Pvi011149	Pavir.Ia00079.1
Pvi014020	Pavir.Bb00375.1
Pvi014647	Pavir.Ba04002.1
Pvi018525m	Pavir.J34867.1
Pvi019082	Pavir.Gb00374.1
Pvi020950	Pavir.J11513.1
Pvi021147	Pavir.J11479.1
Pvi023251	Pavir.Ba02674.1
Pvi026774m	Pavir.J23183.2
Pvi030238	Pavir.J04662.1
Pvi031951	Pavir.J10065.1
Pvi033721	Pavir.J24392.1
Pvi035270	Pavir.Gb01218.1
Pvi037043m	Pavir.Bb01478.1
Pvi039137	Pavir.Ib04505.1
Pvi041687	Pavir.Ia01280.1
Pvi042138	Pavir.Ca00918.1
Pvi042867	Pavir.J15434.1
Pvi050545m	Pavir.Ga00328.1
Pvi055246m	Pavir.Ea00180.1
Pvi056799	Pavir.J38727.1
Pvi056930m	Pavir.Gb01412.1
Pvi065941	Pavir.Eb03210.1
Pvi066646	Pavir.Da02356.1
Pvi068311m	Pavir.Gb00301.1
Pvu011900	Phvul.003G011900.1
Pvu015900	Phvul.010G015900.1
Pvu032800	Phvul.011G032800.1
Pvu049000	Phvul.002G049000.1
Pvu052000	Phvul.007G052000.1
Pvu055000	Phvul.001G055000.1
Pvu061000	Phvul.005G061000.1
Pvu061200	Phvul.005G061200.1
Pvu064800	Phvul.007G064800.1
Pvu066000	Phvul.001G066000.1
Pvu087500	Phvul.010G087500.1
Pvu092000	Phvul.005G092000.1
Pvu092200	Phvul.005G092200.1
Pvu097100	Phvul.009G097100.1
Pvu097200	Phvul.009G097200.1
Pvu118300	Phvul.003G118300.1
Pvu120000	Phvul.002G120000.2
Pvu120100	Phvul.002G120100.1
Pvu120700	Phvul.004G120700.1
Pvu123600	Phvul.004G123600.1
Pvu131500	Phvul.009G131500.1
Pvu152200	Phvul.010G152200.1
Pvu155400	Phvul.009G155400.1
Pvu165000	Phvul.006G165000.1
Pvu173500	Phvul.005G173500.1
Pvu175200	Phvul.002G175200.1
Pvu183300	Phvul.001G183300.1
Pvu193300	Phvul.002G193300.1
Pvu212200	Phvul.007G212200.1
Pvu215000	Phvul.001G215000.1
Pvu226400	Phvul.007G226400.1
Pvu260200	Phvul.008G260200.1
Pvu293300	Phvul.003G293300.1
Rco0076172	30076.m004608
Rco0147411	30147.m014140
Rco0174328	30174.m008931
Rco2816632	28166.m001071
Rco2991212	29912.m005445
Rco8166034	28166.m001069
Rco9648037	29648.m001937
Rco9682021	29682.m000588
Rco9693050	29693.m002088
Rco9779001	29779.m000297
Rco9801181	29801.m003236
Rco9842148	29842.m003505
Rco9848228	29848.m004672
Rco9848268	29848.m004712
Rco9889114	29889.m003348
Rco9897015	29897.m000369
Sbi000460	Sobic.002G003100.1
Sbi000580	Sobic.001G005300.1
Sbi002150	Sobic.003G022700.1
Sbi003940	Sobic.002G046500.1
Sbi004020	Sobic.003G045900.1
Sbi004520	Sobic.009G053700.1
Sbi005400	Sobic.009G064700.1
Sbi008460	Sobic.005G097600.1
Sbi012470	Sobic.002G137800.1
Sbi013450	Sobic.003G154100.1
Sbi014550	Sobic.001G166300.1
Sbi019760	Sobic.004G149100.1
Sbi020760	Sobic.009G142400.1
Sbi024030	Sobic.007G167400.1
Sbi025470	Sobic.009G196300.1
Sbi028360	Sobic.009G230800.1
Sbi035000	Sobic.003G300800.1
Sbi041900	Sobic.003G379500.1
Sit001573	Si001573m
Sit001832	Si001832m
Sit001893	Si001893m
Sit002030	Si002030m
Sit004358	Si004358m
Sit006854	Si006854m
Sit008092	Si008092m
Sit010636	Si010636m
Sit010639	Si010639m
Sit012266	Si012266m
Sit013917	Si013917m
Sit017671	Si017671m
Sit019768	Si019768m
Sit020696	Si020696m
Sit020925	Si020925m
Sit025095	Si025095m
Sit025127	Si025127m
Sit025143	Si025143m
Sit026481	Si026481m
Sit029975	Si029975m
Sit032594	Si032594m
Sit035850	Si035850m
Sit036235	Si036235m
Sit036373	Si036373m
Sly006880	Solyc03g006880.2.1
Sly007180.	Solyc00g007180.1.1
Sly007890	Solyc11g007890.1.1
Sly008560	Solyc09g008560.2.1
Sly008670	Solyc04g008670.1.1
Sly009110	Solyc09g009110.2.1
Sly013360	Solyc11g013360.1.1
Sly016660	Solyc08g016660.1.1
Sly035530	Solyc06g035530.2.1
Sly050110	Solyc06g050110.1.1
Sly052740	Solyc05g052740.1.1
Sly053340	Solyc05g053340.2.1
Sly056670.	Solyc07g056670.2.1
Sly058250.	Solyc01g058250.1.1
Sly061720.	Solyc07g061720.2.1
Sly061730	Solyc07g061730.2.1
Sly066820.	Solyc06g066820.2.1
Sly068310.	Solyc02g068310.2.1
Sly068320	Solyc02g068320.2.1
Sly068330	Solyc02g068330.1.1
Sly069900.	Solyc06g069900.2.1
Sly070430.	Solyc02g070430.2.1
Sly072310	Solyc11g072310.1.1
Sly079200	Solyc01g079200.2.1
Sly080120	Solyc02g080120.1.1
Sly082030.	Solyc06g082030.2.1
Sly093980	Solyc01g093980.2.1
Sly108860	Solyc01g108860.2.1
Sly116290	Solyc03g116290.1.1
Sly119910	Solyc03g119910.2.1
Smo115673	115673
Smo167760	167760
Smo169250	169250
Smo170130	170130
Smo270191	270191
Smo413285	413285
Smo439368	439368
Smo446928	446928
Smo85121	85121
Smo85264 3	85264
Stu0000011	PGSC0003DMT400000035
Stu0002068	PGSC0003DMT400005250
Stu0005698	PGSC0003DMT400014555
Stu0009021	PGSC0003DMT400023289
Stu0009427	PGSC0003DMT400024385
Stu0011254	PGSC0003DMT400029280
Stu0016516	PGSC0003DMT400042582
Stu0021095	PGSC0003DMT400054348
Stu0021292	PGSC0003DMT400054848
Stu0023158	PGSC0003DMT400059595
Stu0023714	PGSC0003DMT400060964
Stu0024249	PGSC0003DMT400062314
Stu0026762	PGSC0003DMT400068810
Stu0027206	PGSC0003DMT400069961
Stu0027631	PGSC0003DMT400071043
Stu0027645	PGSC0003DMT400071094
Stu0027963	PGSC0003DMT400071866
Stu0029063	PGSC0003DMT400074744
Stu0030362	PGSC0003DMT400078051
Stu0035710	PGSC0003DMT400086139
Stu2025923	PGSC0003DMT400066714
Tca001532	Thecc1EG001532t1
Tca002007	Thecc1EG002007t1
Tca004873	Thecc1EG004873t1
Tca005462	Thecc1EG005462t1
Tca006983	Thecc1EG006983t1
Tca006986	Thecc1EG006986t1
Tca011301	Thecc1EG011301t1
Tca015040	Thecc1EG015040t1
Tca021430	Thecc1EG021430t1
Tca022352	Thecc1EG022352t1
Tca028576	Thecc1EG028576t1
Tca029483	Thecc1EG029483t1
Tca030156	Thecc1EG030156t1
Tca031076	Thecc1EG031076t1
Tca031081	Thecc1EG031081t1
Tca031082	Thecc1EG031082t1
Tca032327	Thecc1EG032327t1
Tca035257	Thecc1EG035257t1
Tca037958	Thecc1EG037958t1
Tca038315	Thecc1EG038315t1
Tca041595	Thecc1EG041595t1
Tca041597	Thecc1EG041597t2
Tha008008	Thhalv10008008m
Tha008120	Thhalv10008120m
Tha008179	Thhalv10008179m
Tha008257	Thhalv10008297m
Tha008310	Thhalv10008310m
Tha012190	Thhalv10012190m
Tha012193	Thhalv10012193m
Tha012337	Thhalv10012337m
Tha013824	Thhalv10013824m
Tha015436	Thhalv10015436m
Tha015470	Thhalv10015470m
Tha016820	Thhalv10016820m
Tha017806	Thhalv10017806m
Tha018871	Thhalv10018871m
Tha019663	Thhalv10019663m
Tha019816	Thhalv10019816m
Tha021028	Thhalv10021028m
Tha021102	Thhalv10021102m
Tha023837	Thhalv10023837m
Tha025434	Thhalv10025434m
Tha026853	Thhalv10026853m
Tha027367	Thhalv10027367m
Vvi0687001	GSVIVT01000687001
Vvi0689001	GSVIVT01000689001
Vvi1468001	GSVIVT01021468001
Vvi1820001	GSVIVT01031820001
Vvi1840001	GSVIVT01031840001
Vvi1966001	GSVIVT01001966001
Vvi2628001	GSVIVT01012628001
Vvi4718001	GSVIVT01024718001
Vvi4945001	GSVIVT01034945001
Vvi5030001	GSVIVT01005030001
Vvi5796001	GSVIVT01035796001
Vvi6453001	GSVIVT01026453001
Vvi6466001	GSVIVT01026466001
Vvi7173001	GSVIVT01017173001
Vvi7178001	GSVIVT01017178001
Vvi8169001	GSVIVT01028169001
Vvi8782001	GSVIVT01008782001
Zma002704	GRMZM2G002704_T01
Zma006964	GRMZM2G006964_T01
Zma021051	GRMZM2G021051_T01
Zma022679	GRMZM2G022679_T01
Zma031432	GRMZM2G031432_T01
Zma031724	GRMZM2G031724_T01
Zma036340	GRMZM2G036340_T01
Zma044358	GRMZM2G044358_T03
Zma049418	GRMZM2G049418_T01
Zma051619	GRMZM2G051619_T01
Zma078798	GRMZM2G078798_T02
Zma121700	GRMZM2G121700_T01
Zma127232	GRMZM2G127232_T01
Zma127668	GRMZM2G127668_T01
Zma152354	GRMZM2G152354_T01
Zma153359	GRMZM2G153359_T01
Zma155686	GRMZM2G155686_T02
Zma176963	GRMZM2G176963_T01
Zma177104	GRMZM2G177104_T01
Zma203966	AC203966.5_FGT005
Zma215639	AC215639.3_FGT002
Zma234528	AC234528.1_FGT006
Zma320167	GRMZM2G320167_T01
Zma326114	GRMZM2G326114_T01
Zma341460	GRMZM2G341460_T01
Zma368411	GRMZM2G368411_T01
Zma427618	GRMZM2G427618_T01
	Transcript name in ftp://plantgenie.org/Data/ConGenIE/
MA10249 33	10249055g0010
MA10431230	10431230g0010
MA10434009	10434009g0010
MA109698 3	109698g0010
MA24155 35	24155g0010
MA26738 33	26738g0010
MA362166 3	362166g0010
MA480690	480690g0010
MA488753 3	488753g0010
MA50488 34	50488g0010
MA626930 3	626930g0010
	Transcript name in Amborella genome database
Atr0001185	evm_27.model.AmTr_v1.0_scaffold00001.185
Atr000794	evm_27.model.AmTr_v1.0_scaffold00007.94
Atr0029163	evm_27.model.AmTr_v1.0_scaffold00029.163
Atr0029166	evm_27.model.AmTr_v1.0_scaffold00029.166
Atr005033	evm_27.model.AmTr_v1.0_scaffold00050.33
Atr0059263	evm_27.model.AmTr_v1.0_scaffold00059.263
Atr006235	evm_27.model.AmTr_v1.0_scaffold00062.35
Atr009691	evm_27.model.AmTr_v1.0_scaffold00096.91
Atr012235	evm_27.model.AmTr_v1.0_scaffold00122.35
Atr01932 3	evm_27.model.AmTr_v1.0_scaffold00193.2
Atr01933 4	evm_27.model.AmTr_v1.0_scaffold00193.3
Atr01935 3	evm_27.model.AmTr_v1.0_scaffold00193.5
Atr06691 3	evm_27.model.AmTr_v1.0_scaffold00669.1
